# Supplementary material for: Genomic Insights Into Sclerotinia Basal Stalk Rot Resistance Introgressed From Wild Helianthus praecox Into Cultivated Sunflower (Helianthus annuus L.)
Source: Front Plant Sci. 2022 May 18;13:840954. doi: 10.3389/fpls.2022.840954 (PMC9158519; doi:10.3389/fpls.2022.840954)
Supplement: Supplementary file 2 [file Table_1.XLSX]

## Sheet: Sheet1
Supplementary Table 2. Detail of sunflower linkage map developed using SNP markers in the HA 89/H. praecox advanced backcross sunflower population. SNP markers with blue fonts are co-segregating markers
LG	Marker	Position (cM)	Gap (cM)
LG1	C1_3654873	0
LG1	C1_3654971	3.599	3.599
LG1	C1_85988291	5.029	1.43
LG1	C1_45851835	12.493	7.464
LG1	C1_672978	12.705	0.212
LG1	C1_142036026	15.325	2.62
LG1	C1_142035961	15.973	0.648
LG1	C1_90876282	16.532	0.559
LG1	C1_80832482	17.027	0.495
LG1	C1_90876360	17.212	0.185
LG1	C1_76087015	17.535	0.323
LG1	C1_128406849	18.416	0.881
LG1	C1_6899931	18.871	0.455
LG1	C1_6899963	19.192	0.321
LG1	C1_151071548	19.896	0.704
LG1	C1_85988433	21.884	1.988
LG1	C1_142158838	22.252	0.368
LG1	C1_85988295	22.639	0.387
LG1	C1_121649657	24.345	1.706
LG1	C1_12280339	26.372	2.027
LG1	C1_36200423	27.421	1.049
LG1	C1_7582174	28.999	1.578
LG1	C1_130831174	29.737	0.738
LG1	C1_138619221	29.774	0.037
LG1	C1_51488225	30.59	0.816
LG1	C1_51488188	30.644	0.054
LG1	C1_106700290	31.401	0.757
LG1	C1_106700305	31.502	0.101
LG1	C1_27070675	32.621	1.119
LG1	C1_27070702	32.745	0.124
LG1	C1_55661974	33.258	0.513
LG1	C1_50997961	33.26	0.002
LG1	C1_43632568	33.823	0.563
LG1	C1_101592978	34.629	0.806
LG1	C1_3654917	34.695	0.066
LG1	C1_101593023	34.713	0.018
LG1	C1_29356119	35.241	0.528
LG1	C1_29356167	35.411	0.17
LG1	C1_3654896	35.617	0.206
LG1	C1_71117769	36.041	0.424
LG1	C1_25741459	36.518	0.477
LG1	C1_38586721	36.567	0.049
LG1	C1_82754847	37.171	0.604
LG1	C1_65259029	37.69	0.519
LG1	C1_77520719	37.77	0.08
LG1	C1_117673113	38.152	0.382
LG1	C1_61152074	38.621	0.469
LG1	C1_125912481	39.472	0.851
LG1	C1_125912508	39.664	0.192
LG1	C1_124623450	40.634	0.97
LG1	C1_138033007	41.047	0.413
LG1	C1_124623438	41.253	0.206
LG1	C1_138179573	41.795	0.542
LG1	C1_138179551	41.943	0.148
LG1	C1_138179553	42.27	0.327
LG1	C1_63891265	43.447	1.177
LG1	C1_7771778	44.376	0.929
LG1	C1_138804178	45.336	0.96
LG1	C1_138804275	46.195	0.859
LG1	C1_138804253	46.251	0.056
LG1	C1_63891252	48.045	1.794
LG1	C1_133598202	48.971	0.926
LG1	C1_16367340	49.461	0.49
LG1	C1_63891193	50.364	0.903
LG1	C1_78835509	50.869	0.505
LG1	C1_143955633	50.891	0.022
LG1	C1_7771693	51.83	0.939
LG1	C1_78835572	52.949	1.119
LG1	C1_143781685	52.988	0.039
LG1	C1_78835561	53.385	0.397
LG1	C1_117673285	53.904	0.519
LG1	C1_107113064	54.438	0.534
LG1	C1_145569342	57.268	2.83
LG1	C1_117673236	57.845	0.577
LG1	C1_125239644	59.305	1.46
LG1	C1_7771691	59.884	0.579
LG1	C1_47553675	65.597	5.713
LG1	C1_47553643	65.713	0.116
LG1	C1_47553634	66.609	0.896
LG1	C1_145568955	73.282	6.673
LG1	C1_145568922	73.685	0.403
LG1	C1_145568931	73.712	0.027
LG2	C2_30428758	0
LG2	C2_55592576	6.706	6.706
LG2	C2_144532733	8.817	2.111
LG2	C2_64499322	12.601	3.784
LG2	C2_154401570	16.081	3.48
LG2	C2_66629882	19.309	3.228
LG2	C2_47126040	21.697	2.388
LG2	C2_154250091	21.85	0.153
LG2	C2_154250199	22.317	0.467
LG2	C2_144532750	23.828	1.511
LG2	C2_159490390	24.967	1.139
LG2	C2_147415264	25.189	0.222
LG2	C2_74992810	26.663	1.474
LG2	C2_74992804	26.663	0
LG2	C2_147415318	26.893	0.23
LG2	C2_147415353	27.199	0.306
LG2	C2_154454397	32.182	4.983
LG2	C2_154454343	32.628	0.446
LG2	C2_101848200	34.582	1.954
LG2	C2_101848261	34.881	0.299
LG2	C2_733121	36.627	1.746
LG2	C2_733096	36.767	0.14
LG2	C2_180435900	37.99	1.223
LG2	C2_168486920	38.026	0.036
LG2	C2_868988	38.728	0.702
LG2	C2_145695025	38.782	0.054
LG2	C2_66608795	39.548	0.766
LG2	C2_180435920	40.017	0.469
LG2	C2_72719455	40.532	0.515
LG2	C2_632376	41.525	0.993
LG2	C2_57515149	42.362	0.837
LG2	C2_57515151	42.362	0
LG2	C2_158778573	43.499	1.137
LG2	C2_139167216	43.76	0.261
LG2	C2_139167205	43.76	0
LG2	C2_139167135	43.766	0.006
LG2	C2_138264356	44.032	0.266
LG2	C2_166244281	44.249	0.217
LG2	C2_166244265	44.865	0.616
LG2	C2_3964636	46.506	1.641
LG2	C2_174050835	49.539	3.033
LG2	C2_66629888	49.8	0.261
LG2	C2_73700251	49.923	0.123
LG2	C2_143802756	50.067	0.144
LG2	C2_73700203	50.191	0.124
LG2	C2_73922	51.268	1.077
LG2	C2_161756712	51.442	0.174
LG2	C2_73862	51.592	0.15
LG2	C2_77028077	52.608	1.016
LG2	C2_161756334	52.825	0.217
LG2	C2_54916250	53.458	0.633
LG2	C2_170844115	55.535	2.077
LG2	C2_158778540	56.74	1.205
LG2	C2_94244437	57.578	0.838
LG2	C2_155279944	58.669	1.091
LG2	C2_154250228	59.211	0.542
LG2	C2_57235886	59.358	0.147
LG2	C2_20526553	59.435	0.077
LG2	C2_57235919	59.717	0.282
LG2	C2_19530927	60.413	0.696
LG2	C2_19530917	60.533	0.12
LG2	C2_19530892	60.561	0.028
LG2	C2_36740453	61.185	0.624
LG2	C2_157061017	61.452	0.267
LG2	C2_73700137	61.667	0.215
LG2	C2_108632553	61.875	0.208
LG2	C2_108632504	61.944	0.069
LG2	C2_73700275	62.094	0.15
LG2	C2_92129634	62.104	0.01
LG2	C2_60813920	62.295	0.191
LG2	C2_125363713	62.533	0.238
LG2	C2_36469470	62.672	0.139
LG2	C2_64783028	62.821	0.149
LG2	C2_91681259	62.979	0.158
LG2	C2_63322319	63.147	0.168
LG2	C2_108652413	63.203	0.056
LG2	C2_44371351	63.423	0.22
LG2	C2_44371368	63.423	0
LG2	C2_92129598	63.646	0.223
LG2	C2_116606011	63.746	0.1
LG2	C2_92009350	63.905	0.159
LG2	C2_92009325	63.974	0.069
LG2	C2_58630906	64.178	0.204
LG2	C2_105830036	64.313	0.135
LG2	C2_116605958	64.461	0.148
LG2	C2_73700224	64.48	0.019
LG2	C2_91908124	64.483	0.003
LG2	C2_137538288	64.627	0.144
LG2	C2_47127060	64.765	0.138
LG2	C2_116605930	64.937	0.172
LG2	C2_88622846	64.942	0.005
LG2	C2_75229768	65.085	0.143
LG2	C2_44160533	65.24	0.155
LG2	C2_128931438	65.311	0.071
LG2	C2_108376307	65.425	0.114
LG2	C2_108110075	65.586	0.161
LG2	C2_108110112	65.609	0.023
LG2	C2_125368347	65.771	0.162
LG2	C2_125368319	65.828	0.057
LG2	C2_61809683	66.029	0.201
LG2	C2_56470505	66.176	0.147
LG2	C2_56470486	66.203	0.027
LG2	C2_54906374	66.408	0.205
LG2	C2_72386043	66.5	0.092
LG2	C2_39660189	66.614	0.114
LG2	C2_41030824	66.785	0.171
LG2	C2_34200481	66.812	0.027
LG2	C2_41030900	66.924	0.112
LG2	C2_41030864	67.013	0.089
LG2	C2_41030872	67.013	0
LG2	C2_45224461	67.123	0.11
LG2	C2_57583135	67.243	0.12
LG2	C2_76531968	67.348	0.105
LG2	C2_120676005	67.506	0.158
LG2	C2_138396964	67.653	0.147
LG2	C2_138396902	67.673	0.02
LG2	C2_116284286	67.875	0.202
LG2	C2_116284320	67.877	0.002
LG2	C2_89059108	68.04	0.163
LG2	C2_56512810	68.192	0.152
LG2	C2_40960842	68.313	0.121
LG2	C2_137365956	68.39	0.077
LG2	C2_108179786	68.525	0.135
LG2	C2_108179731	68.59	0.065
LG2	C2_89180671	68.682	0.092
LG2	C2_91683861	68.779	0.097
LG2	C2_116021768	68.976	0.197
LG2	C2_132937085	69.113	0.137
LG2	C2_52398718	69.228	0.115
LG2	C2_74497901	69.309	0.081
LG2	C2_41872995	69.456	0.147
LG2	C2_57823523	69.549	0.093
LG2	C2_107178083	69.695	0.146
LG2	C2_42725021	69.799	0.104
LG2	C2_98198689	69.854	0.055
LG2	C2_85965219	69.964	0.11
LG2	C2_105990234	70.138	0.174
LG2	C2_107008567	70.234	0.096
LG2	C2_47126034	70.368	0.134
LG2	C2_47126055	70.457	0.089
LG2	C2_52087621	70.666	0.209
LG2	C2_52087654	70.74	0.074
LG2	C2_57519730	70.887	0.147
LG2	C2_108280469	71.003	0.116
LG2	C2_60798532	71.1	0.097
LG2	C2_104024057	71.295	0.195
LG2	C2_38604475	71.566	0.271
LG2	C2_68990060	71.658	0.092
LG2	C2_57806422	71.88	0.222
LG2	C2_57806455	71.89	0.01
LG2	C2_68990082	72.123	0.233
LG2	C2_37303831	72.312	0.189
LG2	C2_107970890	72.506	0.194
LG2	C2_77028043	72.718	0.212
LG2	C2_103432472	72.848	0.13
LG2	C2_73786394	73.028	0.18
LG2	C2_105708703	73.245	0.217
LG2	C2_39649725	73.563	0.318
LG2	C2_40960932	73.991	0.428
LG2	C2_155686158	74.814	0.823
LG2	C2_160356282	75.039	0.225
LG2	C2_15729392	75.359	0.32
LG2	C2_51970577	75.709	0.35
LG2	C2_163065290	76.393	0.684
LG2	C2_163065303	76.591	0.198
LG2	C2_165404698	77.138	0.547
LG2	C2_165404630	77.22	0.082
LG2	C2_147415271	77.966	0.746
LG2	C2_166656558	78.756	0.79
LG2	C2_166656603	78.82	0.064
LG2	C2_154250227	81.199	2.379
LG2	C2_167133311	81.722	0.523
LG2	C2_116606046	82.834	1.112
LG2	C2_116606032	83.523	0.689
LG2	C2_64499339	84.128	0.605
LG2	C2_64499335	84.528	0.4
LG2	C2_116021892	84.552	0.024
LG2	C2_155280017	85.269	0.717
LG2	C2_155280019	85.788	0.519
LG2	C2_143982564	87.381	1.593
LG2	C2_143982565	87.381	0
LG2	C2_143982528	87.877	0.496
LG2	C2_126174758	91.433	3.556
LG2	C2_94244487	91.503	0.07
LG2	C2_112324805	105.033	13.53
LG2	C2_112324768	105.573	0.54
LG2	C2_111114198	109.883	4.31
LG2	C2_111114121	111.229	1.346
LG2	C2_111114170	113.182	1.953
LG3	C3_161452617	0
LG3	C3_10846651	5.331	5.331
LG3	C3_10846661	6.136	0.805
LG3	C3_161452625	6.825	0.689
LG3	C3_10846698	7.067	0.242
LG3	C3_161452732	8.82	1.753
LG3	C3_161452763	8.82	0
LG3	C3_107095276	10.845	2.025
LG3	C3_74047288	12.461	1.616
LG3	C3_161452656	19.256	6.795
LG3	C3_10277905	19.915	0.659
LG3	C3_161452640	20.235	0.32
LG3	C3_8374669	21.713	1.478
LG3	C3_142830848	22.892	1.179
LG3	C3_10996483	23.443	0.551
LG3	C3_86435476	26.077	2.634
LG3	C3_3452128	29.308	3.231
LG3	C3_3452079	29.504	0.196
LG3	C3_142831033	33.67	4.166
LG3	C3_86435513	35.021	1.351
LG3	C3_161433874	35.475	0.454
LG3	C3_161433867	35.496	0.021
LG3	C3_4706880	39.499	4.003
LG3	C3_40885162	39.682	0.183
LG3	C3_10134213	40.101	0.419
LG3	C3_16404776	40.756	0.655
LG3	C3_4706865	40.821	0.065
LG3	C3_146136620	41.413	0.592
LG3	C3_148538682	44.102	2.689
LG3	C3_161452720	44.335	0.233
LG3	C3_166454008	46.534	2.199
LG3	C3_119066006	47.287	0.753
LG3	C3_119065995	47.852	0.565
LG3	C3_38441427	48.122	0.27
LG3	C3_4706907	52.865	4.743
LG3	C3_155775088	54.466	1.601
LG3	C3_131122036	56.078	1.612
LG3	C3_155775097	56.759	0.681
LG3	C3_40885059	59.373	2.614
LG3	C3_40885060	59.873	0.5
LG3	C3_100591887	61.239	1.366
LG3	C3_66289569	62.778	1.539
LG3	C3_100591865	63.061	0.283
LG3	C3_134903877	67.759	4.698
LG3	C3_134903891	67.992	0.233
LG3	C3_97588660	71.036	3.044
LG3	C3_97588665	71.036	0
LG3	C3_97588641	73.228	2.192
LG3	C3_8374592	74.289	1.061
LG3	C3_148242615	75.171	0.882
LG3	C3_100591900	75.735	0.564
LG3	C3_148242574	76.749	1.014
LG3	C3_148242530	79.602	2.853
LG3	C3_114379942	80.031	0.429
LG3	C3_134811125	80.856	0.825
LG3	C3_123584676	82.021	1.165
LG3	C3_123584780	84.186	2.165
LG3	C3_45529706	84.582	0.396
LG3	C3_45529686	85.494	0.912
LG3	C3_11279920	85.521	0.027
LG3	C3_123584687	86.431	0.91
LG3	C3_105658466	91.016	4.585
LG3	C3_123584737	92.08	1.064
LG3	C3_8374598	100.018	7.938
LG3	C3_8374607	100.018	0
LG3	C3_8374647	103.32	3.302
LG3	C3_161432382	104.268	0.948
LG3	C3_161432398	107.164	2.896
LG3	C3_70312530	107.387	0.223
LG3	C3_161432405	109.082	1.695
LG4	C4_30439216	0
LG4	C4_167150541	1.87	1.87
LG4	C4_54439834	4.616	2.746
LG4	C4_56751310	6.48	1.864
LG4	C4_48739155	11.847	5.367
LG4	C4_59389258	13.588	1.741
LG4	C4_54439763	18.49	4.902
LG4	C4_40593251	21.078	2.588
LG4	C4_95294986	23.066	1.988
LG4	C4_59389270	24.382	1.316
LG4	C4_48739198	24.737	0.355
LG4	C4_59389311	25.527	0.79
LG4	C4_86344484	28.872	3.345
LG4	C4_96461742	29.291	0.419
LG4	C4_121993485	32.415	3.124
LG4	C4_43153555	33.508	1.093
LG4	C4_40763740	34.137	0.629
LG4	C4_32789513	34.45	0.313
LG4	C4_47227115	35.302	0.852
LG4	C4_32789507	35.875	0.573
LG4	C4_125312266	37.074	1.199
LG4	C4_111725659	40.443	3.369
LG4	C4_111725587	41.18	0.737
LG4	C4_132288407	42.324	1.144
LG4	C4_91967236	44.102	1.778
LG4	C4_91967274	44.199	0.097
LG4	C4_105622820	45.067	0.868
LG4	C4_105622815	45.103	0.036
LG4	C4_100953107	45.518	0.415
LG4	C4_65282385	45.963	0.445
LG4	C4_65282371	46.114	0.151
LG4	C4_109411357	46.52	0.406
LG4	C4_140798367	46.874	0.354
LG4	C4_94725361	47.328	0.454
LG4	C4_94725421	47.364	0.036
LG4	C4_60228273	47.632	0.268
LG4	C4_60228294	47.815	0.183
LG4	C4_60228345	47.906	0.091
LG4	C4_21893182	48.097	0.191
LG4	C4_103239995	48.293	0.196
LG4	C4_125920680	48.512	0.219
LG4	C4_125920606	48.526	0.014
LG4	C4_103239883	48.684	0.158
LG4	C4_127869101	48.89	0.206
LG4	C4_53923922	49.06	0.17
LG4	C4_36264206	49.209	0.149
LG4	C4_104995972	49.423	0.214
LG4	C4_104995981	49.458	0.035
LG4	C4_104996025	49.61	0.152
LG4	C4_95202559	49.706	0.096
LG4	C4_105186733	49.833	0.127
LG4	C4_71019929	49.936	0.103
LG4	C4_124211152	50.051	0.115
LG4	C4_124211119	50.051	0
LG4	C4_52606984	50.216	0.165
LG4	C4_110639090	50.262	0.046
LG4	C4_52606950	50.385	0.123
LG4	C4_137530838	50.517	0.132
LG4	C4_137530868	50.533	0.016
LG4	C4_68590915	50.682	0.149
LG4	C4_139821747	50.806	0.124
LG4	C4_139821780	50.81	0.004
LG4	C4_70371953	50.989	0.179
LG4	C4_70371931	51.046	0.057
LG4	C4_36264121	51.161	0.115
LG4	C4_36264104	51.17	0.009
LG4	C4_74090073	51.332	0.162
LG4	C4_97068725	51.391	0.059
LG4	C4_61856980	51.463	0.072
LG4	C4_90012916	51.55	0.087
LG4	C4_80774389	51.591	0.041
LG4	C4_132911319	51.676	0.085
LG4	C4_93751291	51.765	0.089
LG4	C4_96023714	51.845	0.08
LG4	C4_111094692	51.934	0.089
LG4	C4_20112410	52.013	0.079
LG4	C4_150107547	52.084	0.071
LG4	C4_150107495	52.087	0.003
LG4	C4_83462945	52.205	0.118
LG4	C4_83463042	52.268	0.063
LG4	C4_89410695	52.311	0.043
LG4	C4_79718457	52.399	0.088
LG4	C4_48724123	52.476	0.077
LG4	C4_87080394	52.587	0.111
LG4	C4_20112359	52.687	0.1
LG4	C4_116086465	52.801	0.114
LG4	C4_116086469	52.815	0.014
LG4	C4_81892880	52.872	0.057
LG4	C4_81805697	52.953	0.081
LG4	C4_97033487	53.095	0.142
LG4	C4_12740160	53.139	0.044
LG4	C4_116128828	53.238	0.099
LG4	C4_116128721	53.278	0.04
LG4	C4_116128754	53.303	0.025
LG4	C4_58614869	53.452	0.149
LG4	C4_58614761	53.485	0.033
LG4	C4_82713352	53.564	0.079
LG4	C4_36729708	53.662	0.098
LG4	C4_36729656	53.664	0.002
LG4	C4_34508460	53.756	0.092
LG4	C4_124050229	53.888	0.132
LG4	C4_110639027	53.934	0.046
LG4	C4_96814614	54.03	0.096
LG4	C4_96814505	54.08	0.05
LG4	C4_55420129	54.167	0.087
LG4	C4_55420131	54.185	0.018
LG4	C4_55420053	54.214	0.029
LG4	C4_41315344	54.326	0.112
LG4	C4_65589397	54.39	0.064
LG4	C4_65589348	54.413	0.023
LG4	C4_129645642	54.449	0.036
LG4	C4_94220623	54.563	0.114
LG4	C4_103466698	54.672	0.109
LG4	C4_103466737	54.679	0.007
LG4	C4_56247904	54.727	0.048
LG4	C4_56247881	54.728	0.001
LG4	C4_88928768	54.771	0.043
LG4	C4_91238173	54.872	0.101
LG4	C4_124430705	54.937	0.065
LG4	C4_106731377	55.049	0.112
LG4	C4_75850981	55.11	0.061
LG4	C4_78048957	55.198	0.088
LG4	C4_78048947	55.247	0.049
LG4	C4_111975763	55.322	0.075
LG4	C4_68627784	55.38	0.058
LG4	C4_35878839	55.472	0.092
LG4	C4_43602648	55.593	0.121
LG4	C4_69070499	55.666	0.073
LG4	C4_50441322	55.765	0.099
LG4	C4_66380110	55.82	0.055
LG4	C4_65610380	55.961	0.141
LG4	C4_111977767	56.022	0.061
LG4	C4_64886447	56.075	0.053
LG4	C4_66480762	56.142	0.067
LG4	C4_109461062	56.255	0.113
LG4	C4_126913707	56.369	0.114
LG4	C4_126913728	56.389	0.02
LG4	C4_65618810	56.491	0.102
LG4	C4_82106550	56.533	0.042
LG4	C4_80109129	56.639	0.106
LG4	C4_80109094	56.67	0.031
LG4	C4_113512547	56.78	0.11
LG4	C4_43477938	56.84	0.06
LG4	C4_72446329	56.896	0.056
LG4	C4_137342635	56.962	0.066
LG4	C4_93969042	57.085	0.123
LG4	C4_56247850	57.093	0.008
LG4	C4_119436702	57.179	0.086
LG4	C4_36099876	57.307	0.128
LG4	C4_36099898	57.307	0
LG4	C4_125742766	57.413	0.106
LG4	C4_122777988	57.462	0.049
LG4	C4_94992356	57.554	0.092
LG4	C4_70575453	57.642	0.088
LG4	C4_40505304	57.745	0.103
LG4	C4_117643606	57.788	0.043
LG4	C4_117959072	57.893	0.105
LG4	C4_117959071	57.893	0
LG4	C4_99972927	58.01	0.117
LG4	C4_93607342	58.061	0.051
LG4	C4_92448828	58.148	0.087
LG4	C4_78569038	58.242	0.094
LG4	C4_130918636	58.309	0.067
LG4	C4_115701728	58.442	0.133
LG4	C4_47227110	58.52	0.078
LG4	C4_47227131	58.597	0.077
LG4	C4_82117453	58.739	0.142
LG4	C4_76546488	58.835	0.096
LG4	C4_36949036	58.917	0.082
LG4	C4_115701789	59.036	0.119
LG4	C4_76546481	59.114	0.078
LG4	C4_124391284	59.201	0.087
LG4	C4_82750659	59.312	0.111
LG4	C4_137566079	59.432	0.12
LG4	C4_107254066	59.639	0.207
LG4	C4_103965472	59.829	0.19
LG4	C4_35342013	60.1	0.271
LG4	C4_100345239	60.463	0.363
LG4	C4_68878514	60.801	0.338
LG4	C4_150041454	61.155	0.354
LG4	C4_150041524	61.314	0.159
LG4	C4_15836374	62.287	0.973
LG4	C4_14999195	63.312	1.025
LG4	C4_95717355	64.471	1.159
LG4	C4_6271284	67.052	2.581
LG4	C4_11078435	73.876	6.824
LG4	C4_6264952	79.968	6.092
LG4	C4_6264962	80.227	0.259
LG4	C4_6264976	80.24	0.013
LG4	C4_104921504	81.186	0.946
LG4	C4_102385455	87.163	5.977
LG4	C4_95717451	95.231	8.068
LG4	C4_104921534	97.089	1.858
LG4	C4_104921544	97.283	0.194
LG4	C4_149732994	101.918	4.635
LG5	C5_32269240	0
LG5	C5_77552419	0.131	0.131
LG5	C5_98776690	5.473	5.342
LG5	C5_189545275	8.971	3.498
LG5	C5_189545333	10.571	1.6
LG5	C5_98776774	18.781	8.21
LG5	C5_7672713	20.078	1.297
LG5	C5_90677217	22.123	2.045
LG5	C5_114764014	25.772	3.649
LG5	C5_114764001	25.804	0.032
LG5	C5_7672659	26.805	1.001
LG5	C5_189832714	27.239	0.434
LG5	C5_100008921	27.828	0.589
LG5	C5_100008924	29.383	1.555
LG5	C5_114763937	30.689	1.306
LG5	C5_114763944	30.957	0.268
LG5	C5_100008895	33.303	2.346
LG5	C5_7672733	34.601	1.298
LG5	C5_20269953	37.434	2.833
LG5	C5_20269807	37.852	0.418
LG5	C5_58157972	38.142	0.29
LG5	C5_58157966	39.004	0.862
LG5	C5_30294842	39.271	0.267
LG5	C5_31951211	40.359	1.088
LG5	C5_31951253	40.578	0.219
LG5	C5_135128592	41.333	0.755
LG5	C5_171556839	41.604	0.271
LG5	C5_157458977	45.137	3.533
LG5	C5_65301373	47.34	2.203
LG5	C5_189832798	49.643	2.303
LG5	C5_167231688	50.086	0.443
LG5	C5_405191	52.503	2.417
LG5	C5_216924781	52.651	0.148
LG5	C5_191285512	54.802	2.151
LG5	C5_103878026	55.744	0.942
LG5	C5_103878033	56.108	0.364
LG5	C5_187436071	57.478	1.37
LG5	C5_26784198	57.725	0.247
LG5	C5_187436025	57.868	0.143
LG5	C5_187436034	58.047	0.179
LG5	C5_26784121	58.828	0.781
LG5	C5_67288505	59.051	0.223
LG5	C5_27973651	59.362	0.311
LG5	C5_136143888	59.441	0.079
LG5	C5_31724392	61.145	1.704
LG5	C5_188980116	61.287	0.142
LG5	C5_22582861	62.608	1.321
LG5	C5_22582870	63.786	1.178
LG5	C5_130174044	66.672	2.886
LG5	C5_216924782	67.977	1.305
LG5	C5_155521061	69.428	1.451
LG5	C5_65301329	70.043	0.615
LG5	C5_216924912	71.04	0.997
LG5	C5_110065087	72.579	1.539
LG5	C5_189832824	75.788	3.209
LG5	C5_218862370	76.329	0.541
LG5	C5_130174064	76.818	0.489
LG5	C5_130174093	78.263	1.445
LG5	C5_27973346	78.271	0.008
LG5	C5_204633538	81.295	3.024
LG5	C5_27948369	83.501	2.206
LG5	C5_11013239	86.916	3.415
LG6a	C6_13825587	0
LG6a	C6_7117957	1.478	1.478
LG6a	C6_13336176	7.327	5.849
LG6a	C6_13336150	7.327	0
LG6a	C6_18921959	13.08	5.753
LG6a	C6_18921886	13.548	0.468
LG6a	C6_17783243	15.762	2.214
LG6a	C6_25201318	17.673	1.911
LG6a	C6_24989006	18.433	0.76
LG6a	C6_24989121	19.151	0.718
LG6a	C6_66556992	20.676	1.525
LG6a	C6_64867339	21.183	0.507
LG6a	C6_64867370	21.855	0.672
LG6a	C6_68226950	22.924	1.069
LG6a	C6_81866583	23.5	0.576
LG6a	C6_79915797	24.38	0.88
LG6a	C6_79915850	24.599	0.219
LG6a	C6_77930704	25.884	1.285
LG6a	C6_77930711	25.914	0.03
LG6a	C6_79436540	26.624	0.71
LG6a	C6_38818079	26.912	0.288
LG6a	C6_83011898	27.712	0.8
LG6a	C6_83011857	27.816	0.104
LG6a	C6_83011851	27.952	0.136
LG6a	C6_66601765	28.438	0.486
LG6a	C6_66613755	28.964	0.526
LG6a	C6_66613667	29.524	0.56
LG6a	C6_64790630	30.688	1.164
LG6a	C6_64790615	30.688	0
LG6a	C6_81032803	31.899	1.211
LG6a	C6_81032829	32.021	0.122
LG6a	C6_81032821	32.145	0.124
LG6a	C6_77450168	35.829	3.684
LG6a	C6_77450190	36.151	0.322
LG6a	C6_77450237	36.29	0.139
LG6b	C6_23999153	0
LG6b	C6_68347283	9.461	9.461
LG6b	C6_99264618	15.847	6.386
LG6b	C6_36001961	26.39	10.543
LG6b	C6_68347344	42.538	16.148
LG6b	C6_68347406	43.107	0.569
LG6b	C6_28032464	49.371	6.264
LG6b	C6_88732420	53.68	4.309
LG6b	C6_88732380	54.474	0.794
LG6b	C6_88732356	54.723	0.249
LG6b	C6_88732355	54.723	0
LG6b	C6_85225508	59.165	4.442
LG6b	C6_33834383	64.726	5.561
LG6b	C6_33834408	65.167	0.441
LG6b	C6_33834356	66.312	1.145
LG6b	C6_28091790	77.242	10.93
LG7a	C7_89530095	0
LG7a	C7_89530162	0.376	0.376
LG7a	C7_64102533	6.169	5.793
LG7a	C7_70446378	19.352	13.183
LG7a	C7_74451172	23.48	4.128
LG7a	C7_74451126	24.853	1.373
LG7a	C7_74627680	27.14	2.287
LG7a	C7_26700437	43.837	16.697
LG7a	C7_68897740	48.71	4.873
LG7a	C7_68897705	49.091	0.381
LG7a	C7_68897694	49.091	0
LG7a	C7_47901866	50.305	1.214
LG7a	C7_95679566	53.433	3.128
LG7a	C7_95679484	53.791	0.358
LG7a	C7_59880316	56.672	2.881
LG7a	C7_19752184	58.776	2.104
LG7a	C7_19752147	58.778	0.002
LG7a	C7_19752167	58.778	0
LG7a	C7_70772740	66.889	8.111
LG7a	C7_95679542	67.519	0.63
LG7a	C7_59880334	74.514	6.995
LG7b	C7_30055388	0
LG7b	C7_25638607	0.602	0.602
LG7b	C7_30055313	1.332	0.73
LG7b	C7_30055292	2.026	0.694
LG7b	C7_81247722	6.198	4.172
LG7b	C7_29824023	16.742	10.544
LG7b	C7_29823985	27.375	10.633
LG7b	C7_29823980	30.572	3.197
LG7b	C7_19339051	34.837	4.265
LG7b	C7_81822548	40.147	5.31
LG7b	C7_81822568	47.84	7.693
LG7b	C7_33601443	56.667	8.827
LG7b	C7_55786641	63.295	6.628
LG8	C8_34681579	0
LG8	C8_33925902	0.485	0.485
LG8	C8_34681538	3.31	2.825
LG8	C8_49760680	3.762	0.452
LG8	C8_72471407	7.718	3.956
LG8	C8_104040797	11.895	4.177
LG8	C8_104040815	11.912	0.017
LG8	C8_22160069	14.049	2.137
LG8	C8_44100094	14.561	0.512
LG8	C8_123310212	17.45	2.889
LG8	C8_100722286	19.637	2.187
LG8	C8_41493147	22.8	3.163
LG8	C8_93583338	23.843	1.043
LG8	C8_63957145	24.236	0.393
LG8	C8_67195724	24.545	0.309
LG8	C8_66844059	24.902	0.357
LG8	C8_66844043	25.105	0.203
LG8	C8_81679021	25.325	0.22
LG8	C8_55157200	25.72	0.395
LG8	C8_36723527	26.349	0.629
LG8	C8_36723528	26.349	0
LG8	C8_41462919	27.011	0.662
LG8	C8_41462908	27.011	0
LG8	C8_28798195	27.236	0.225
LG8	C8_28798318	27.43	0.194
LG8	C8_28798166	27.561	0.131
LG8	C8_28798163	27.787	0.226
LG8	C8_89022863	28.201	0.414
LG8	C8_89022926	28.616	0.415
LG8	C8_66065730	29.254	0.638
LG8	C8_66065776	29.303	0.049
LG8	C8_81679053	29.633	0.33
LG8	C8_64714019	30.042	0.409
LG8	C8_64713969	30.134	0.092
LG8	C8_86511007	30.575	0.441
LG8	C8_86208574	30.952	0.377
LG8	C8_89350211	31.193	0.241
LG8	C8_66912110	31.537	0.344
LG8	C8_89049608	31.932	0.395
LG8	C8_90464401	32.116	0.184
LG8	C8_94047122	32.364	0.248
LG8	C8_91973426	32.594	0.23
LG8	C8_70489438	32.824	0.23
LG8	C8_84640160	33.123	0.299
LG8	C8_84640100	33.309	0.186
LG8	C8_76626672	33.562	0.253
LG8	C8_40519452	33.8	0.238
LG8	C8_40519415	33.866	0.066
LG8	C8_40519397	34.01	0.144
LG8	C8_39698093	34.171	0.161
LG8	C8_54106260	34.495	0.324
LG8	C8_54106136	34.667	0.172
LG8	C8_84932934	35.217	0.55
LG8	C8_84708085	35.454	0.237
LG8	C8_87341641	35.703	0.249
LG8	C8_76192985	35.95	0.247
LG8	C8_49525026	36.134	0.184
LG8	C8_94096748	36.564	0.43
LG8	C8_94711851	36.755	0.191
LG8	C8_94470424	37.077	0.322
LG8	C8_100705172	37.136	0.059
LG8	C8_96245542	37.404	0.268
LG8	C8_98989381	37.827	0.423
LG8	C8_103383110	38.051	0.224
LG8	C8_103383074	38.172	0.121
LG8	C8_108338088	38.414	0.242
LG8	C8_102470629	38.954	0.54
LG8	C8_108381781	39.235	0.281
LG8	C8_108381869	39.424	0.189
LG8	C8_109064315	39.742	0.318
LG8	C8_119843011	39.903	0.161
LG8	C8_1528610	39.96	0.057
LG8	C8_99812969	40.487	0.527
LG8	C8_115256728	40.778	0.291
LG8	C8_115256725	41.001	0.223
LG8	C8_114620513	41.88	0.879
LG8	C8_135794917	42.787	0.907
LG8	C8_148825664	43.116	0.329
LG8	C8_115270992	43.921	0.805
LG8	C8_147247488	44.448	0.527
LG8	C8_147247426	44.779	0.331
LG8	C8_32185355	45.155	0.376
LG8	C8_119940658	45.523	0.368
LG8	C8_32185462	46.817	1.294
LG8	C8_153131508	47.11	0.293
LG8	C8_40036169	51.35	4.24
LG8	C8_40036260	51.551	0.201
LG8	C8_107163476	53.931	2.38
LG8	C8_136147238	60.825	6.894
LG8	C8_136147269	61.981	1.156
LG8	C8_136147295	62.451	0.47
LG8	C8_33925900	73.852	11.401
LG8	C8_50989293	77.293	3.441
LG8	C8_50989305	82.924	5.631
LG8	C8_17224260	89.704	6.78
LG9	C9_1881091	0
LG9	C9_112766867	3.992	3.992
LG9	C9_4042323	4.928	0.936
LG9	C9_5569588	9.321	4.393
LG9	C9_5569511	9.504	0.183
LG9	C9_29187265	11.374	1.87
LG9	C9_188459991	11.923	0.549
LG9	C9_27368241	13.166	1.243
LG9	C9_6082477	13.204	0.038
LG9	C9_27368263	13.303	0.099
LG9	C9_27368328	13.444	0.141
LG9	C9_182440710	13.645	0.201
LG9	C9_65923575	15.508	1.863
LG9	C9_93307647	15.577	0.069
LG9	C9_53691060	15.856	0.279
LG9	C9_6082660	15.941	0.085
LG9	C9_207026295	16.324	0.383
LG9	C9_27352804	16.68	0.356
LG9	C9_27352872	16.871	0.191
LG9	C9_27352844	16.872	0.001
LG9	C9_29187247	16.962	0.09
LG9	C9_29187244	17.701	0.739
LG9	C9_127342677	18.005	0.304
LG9	C9_182440789	18.908	0.903
LG9	C9_18317414	19.265	0.357
LG9	C9_144603790	19.288	0.023
LG9	C9_128546466	19.656	0.368
LG9	C9_197650438	20.368	0.712
LG9	C9_29187277	20.817	0.449
LG9	C9_124877401	21.094	0.277
LG9	C9_203893094	21.313	0.219
LG9	C9_197125670	21.724	0.411
LG9	C9_99097673	22.483	0.759
LG9	C9_124877445	23.014	0.531
LG9	C9_41318882	23.506	0.492
LG9	C9_99097715	23.584	0.078
LG9	C9_99097744	23.745	0.161
LG9	C9_99097761	23.983	0.238
LG9	C9_29187320	26.826	2.843
LG9	C9_161756504	27.775	0.949
LG9	C9_161756500	27.775	0
LG9	C9_152330619	30.689	2.914
LG9	C9_131129895	31.457	0.768
LG9	C9_99265810	32.631	1.174
LG9	C9_99265870	32.911	0.28
LG9	C9_29187319	34.038	1.127
LG9	C9_101304064	34.576	0.538
LG9	C9_167930549	36.955	2.379
LG9	C9_167930548	36.955	0
LG9	C9_110599889	38.222	1.267
LG9	C9_167930568	38.287	0.065
LG9	C9_167927589	39.16	0.873
LG9	C9_55422563	40.516	1.356
LG9	C9_82399779	40.599	0.083
LG9	C9_110599893	41.43	0.831
LG9	C9_169054000	42.531	1.101
LG9	C9_110599754	43.122	0.591
LG9	C9_188607611	45.265	2.143
LG9	C9_82399824	45.665	0.4
LG9	C9_51116429	46.121	0.456
LG9	C9_188017312	46.42	0.299
LG9	C9_174813393	47.239	0.819
LG9	C9_188017334	47.926	0.687
LG9	C9_2074909	51.988	4.062
LG9	C9_161756463	52.929	0.941
LG9	C9_63489807	54.964	2.035
LG9	C9_161756538	55.422	0.458
LG9	C9_136718562	55.616	0.194
LG9	C9_110148101	55.772	0.156
LG9	C9_110148089	56.128	0.356
LG9	C9_136634978	56.822	0.694
LG9	C9_65808340	56.896	0.074
LG9	C9_65808332	57.409	0.513
LG9	C9_11047869	61.086	3.677
LG9	C9_110610314	61.967	0.881
LG9	C9_110610358	62.407	0.44
LG9	C9_91205552	63.64	1.233
LG9	C9_182806154	65.574	1.934
LG9	C9_182806094	66.36	0.786
LG9	C9_139560588	67.476	1.116
LG9	C9_56485808	67.783	0.307
LG9	C9_156210500	69.255	1.472
LG9	C9_156210554	69.354	0.099
LG9	C9_156210477	70.652	1.298
LG9	C9_67093521	72.791	2.139
LG9	C9_155604652	73.141	0.35
LG9	C9_67093538	73.201	0.06
LG9	C9_67093553	73.204	0.003
LG9	C9_119980855	74.417	1.213
LG9	C9_119980895	74.923	0.506
LG9	C9_66615369	75.768	0.845
LG9	C9_166646293	76.488	0.72
LG9	C9_66615353	76.64	0.152
LG9	C9_184989573	79.034	2.394
LG9	C9_184989613	79.235	0.201
LG9	C9_184989636	80.417	1.182
LG9	C9_127397350	81.93	1.513
LG9	C9_127397319	82.077	0.147
LG9	C9_127397411	83.262	1.185
LG9	C9_192226034	84.538	1.276
LG9	C9_192225961	85.237	0.699
LG9	C9_174813466	86.585	1.348
LG9	C9_65808199	87.135	0.55
LG9	C9_188751234	88.278	1.143
LG9	C9_1341711	89.767	1.489
LG9	C9_174319888	90.831	1.064
LG9	C9_174319864	91.29	0.459
LG9	C9_174319847	91.686	0.396
LG9	C9_112766935	94.267	2.581
LG9	C9_198097469	94.819	0.552
LG9	C9_198097527	95.301	0.482
LG9	C9_129508990	96.697	1.396
LG9	C9_139366726	98.139	1.442
LG9	C9_171214075	100.195	2.056
LG9	C9_159820571	101.778	1.583
LG9	C9_159820578	102.014	0.236
LG9	C9_159820509	102.935	0.921
LG9	C9_112766883	103.647	0.712
LG9	C9_129508973	104.101	0.454
LG9	C9_179806182	105.996	1.895
LG9	C9_179806173	106.85	0.854
LG9	C9_179806225	108.662	1.812
LG10	C10_82454266	0
LG10	C10_82454222	0.526	0.526
LG10	C10_82454224	0.945	0.419
LG10	C10_25033407	4.946	4.001
LG10	C10_102988038	6.2	1.254
LG10	C10_102987944	7.936	1.736
LG10	C10_25033358	9.711	1.775
LG10	C10_232819494	13.42	3.709
LG10	C10_232819479	13.91	0.49
LG10	C10_200443679	15.971	2.061
LG10	C10_200443692	16.935	0.964
LG10	C10_178781457	18.323	1.388
LG10	C10_212411207	20.247	1.924
LG10	C10_182896586	33.147	12.9
LG10	C10_207848889	34.639	1.492
LG10	C10_182896731	34.675	0.036
LG10	C10_168883384	36.42	1.745
LG10	C10_245429512	37.451	1.031
LG10	C10_158329320	38.899	1.448
LG10	C10_59788528	39.068	0.169
LG10	C10_242533351	39.15	0.082
LG10	C10_59788477	39.318	0.168
LG10	C10_221423982	40.063	0.745
LG10	C10_85332148	40.646	0.583
LG10	C10_244165158	42.383	1.737
LG10	C10_214280644	44.604	2.221
LG10	C10_177831748	45.609	1.005
LG10	C10_244401224	46.25	0.641
LG10	C10_244401200	46.25	0
LG10	C10_49243342	47.224	0.974
LG10	C10_105759866	48.799	1.575
LG10	C10_5098837	49.23	0.431
LG10	C10_14313744	49.571	0.341
LG10	C10_5098748	49.78	0.209
LG10	C10_5098737	50.073	0.293
LG10	C10_200491972	50.121	0.048
LG10	C10_102652418	51.346	1.225
LG10	C10_203733469	51.896	0.55
LG10	C10_244165119	54.844	2.948
LG10	C10_3796253	55.838	0.994
LG10	C10_3796274	56	0.162
LG10	C10_13261710	57.11	1.11
LG10	C10_105759926	57.532	0.422
LG10	C10_169437491	58.192	0.66
LG10	C10_6853317	59.181	0.989
LG10	C10_6853320	59.241	0.06
LG10	C10_180706755	60.105	0.864
LG10	C10_102652511	60.284	0.179
LG10	C10_233212889	60.601	0.317
LG10	C10_26301361	60.749	0.148
LG10	C10_233212806	60.944	0.195
LG10	C10_233212861	61.028	0.084
LG10	C10_113206484	61.076	0.048
LG10	C10_113206442	61.719	0.643
LG10	C10_140917928	61.905	0.186
LG10	C10_113206427	62.091	0.186
LG10	C10_94843214	62.151	0.06
LG10	C10_26301369	62.316	0.165
LG10	C10_170602322	62.606	0.29
LG10	C10_6944442	63.455	0.849
LG10	C10_6944468	63.653	0.198
LG10	C10_200491921	64.427	0.774
LG10	C10_8400369	65.984	1.557
LG10	C10_240517796	66.233	0.249
LG10	C10_8451670	66.708	0.475
LG10	C10_219752207	67.486	0.778
LG10	C10_13174590	68.272	0.786
LG10	C10_224219101	68.488	0.216
LG10	C10_37328632	69.219	0.731
LG10	C10_37328623	69.296	0.077
LG10	C10_139289229	70.167	0.871
LG10	C10_139289226	70.167	0
LG10	C10_20872380	70.254	0.087
LG10	C10_20872324	70.387	0.133
LG10	C10_20872337	70.394	0.007
LG10	C10_141409801	70.617	0.223
LG10	C10_139289199	70.843	0.226
LG10	C10_40401812	71.08	0.237
LG10	C10_37679773	71.452	0.372
LG10	C10_37679755	71.695	0.243
LG10	C10_32473687	72.138	0.443
LG10	C10_173689749	72.372	0.234
LG10	C10_78976120	72.576	0.204
LG10	C10_78976084	72.764	0.188
LG10	C10_88744037	73.058	0.294
LG10	C10_91668925	73.404	0.346
LG10	C10_190292066	73.744	0.34
LG10	C10_190278163	74.002	0.258
LG10	C10_135569373	74.274	0.272
LG10	C10_135569343	74.616	0.342
LG10	C10_84019620	74.781	0.165
LG10	C10_158363891	75.085	0.304
LG10	C10_169437446	75.384	0.299
LG10	C10_125400760	75.409	0.025
LG10	C10_110050765	75.754	0.345
LG10	C10_110050797	75.8	0.046
LG10	C10_110050733	75.856	0.056
LG10	C10_173886141	76.303	0.447
LG10	C10_94843224	76.497	0.194
LG10	C10_169437441	76.546	0.049
LG10	C10_135372267	76.789	0.243
LG10	C10_99457866	76.974	0.185
LG10	C10_171559538	77.399	0.425
LG10	C10_135714163	77.632	0.233
LG10	C10_135714089	77.81	0.178
LG10	C10_135714091	77.81	0
LG10	C10_167793526	78.079	0.269
LG10	C10_89066642	78.396	0.317
LG10	C10_169437468	78.465	0.069
LG10	C10_73108447	78.628	0.163
LG10	C10_76324041	78.955	0.327
LG10	C10_76324040	78.955	0
LG10	C10_106429923	79.336	0.381
LG10	C10_84019429	79.544	0.208
LG10	C10_30267543	79.824	0.28
LG10	C10_106238361	80.19	0.366
LG10	C10_106238338	80.213	0.023
LG10	C10_131466507	80.603	0.39
LG10	C10_131466509	80.633	0.03
LG10	C10_193712918	81.061	0.428
LG10	C10_106352283	81.365	0.304
LG10	C10_169398236	81.565	0.2
LG10	C10_175287367	81.906	0.341
LG10	C10_135778422	82.283	0.377
LG10	C10_90679502	82.301	0.018
LG10	C10_94842921	82.358	0.057
LG10	C10_187742399	82.5	0.142
LG10	C10_187742381	82.722	0.222
LG10	C10_187742373	82.811	0.089
LG10	C10_85332124	82.881	0.07
LG10	C10_195969396	83.415	0.534
LG10	C10_193483507	83.809	0.394
LG10	C10_197604991	84.098	0.289
LG10	C10_200443620	84.479	0.381
LG10	C10_70936223	84.542	0.063
LG10	C10_135795751	85.131	0.589
LG10	C10_135795761	85.198	0.067
LG10	C10_70936178	85.634	0.436
LG10	C10_70936185	85.634	0
LG10	C10_198704776	85.96	0.326
LG10	C10_198704841	86.086	0.126
LG10	C10_54699475	87.112	1.026
LG10	C10_17900022	87.929	0.817
LG10	C10_17900018	88.238	0.309
LG10	C10_169900531	89.182	0.944
LG10	C10_199858698	90.811	1.629
LG10	C10_198629985	92.798	1.987
LG10	C10_214878938	93.365	0.567
LG10	C10_149057036	94.219	0.854
LG10	C10_198629936	95.569	1.35
LG10	C10_71592101	96.258	0.689
LG10	C10_26301385	98.322	2.064
LG10	C10_71592128	98.503	0.181
LG10	C10_231184697	100.01	1.507
LG10	C10_94843033	100.476	0.466
LG10	C10_30267548	102.202	1.726
LG10	C10_177831675	104.609	2.407
LG10	C10_163123488	105.634	1.025
LG10	C10_94843042	106.525	0.891
LG10	C10_150985782	114.819	8.294
LG10	C10_150985764	114.83	0.011
LG10	C10_171243942	117.558	2.728
LG11a	C11_8972113	0
LG11a	C11_8972124	0.576	0.576
LG11a	C11_35391258	0.782	0.206
LG11a	C11_35391234	0.845	0.063
LG11a	C11_3081984	8.427	7.582
LG11a	C11_3082063	9.274	0.847
LG11a	C11_3177779	15.894	6.62
LG11a	C11_3177680	16.07	0.176
LG11a	C11_19841070	19.762	3.692
LG11a	C11_8297673	25.087	5.325
LG11a	C11_123849314	25.777	0.69
LG11a	C11_127967516	27.805	2.028
LG11a	C11_141215186	29.91	2.105
LG11a	C11_141215220	30.094	0.184
LG11a	C11_128160937	30.336	0.242
LG11a	C11_128160873	31.05	0.714
LG11a	C11_117971532	32.43	1.38
LG11a	C11_128050122	34.668	2.238
LG11a	C11_141986657	36.223	1.555
LG11a	C11_148656601	43.437	7.214
LG11a	C11_148656728	45.165	1.728
LG11a	C11_32653647	50.011	4.846
LG11a	C11_158514127	51.556	1.545
LG11a	C11_158043825	55.652	4.096
LG11a	C11_158043929	56.759	1.107
LG11a	C11_71924807	57.321	0.562
LG11a	C11_32653611	61.01	3.689
LG11a	C11_32653651	61.782	0.772
LG11a	C11_70871412	62.498	0.716
LG11a	C11_159334583	64.235	1.737
LG11a	C11_159334605	64.618	0.383
LG11a	C11_159334703	65.096	0.478
LG11a	C11_162693272	73.882	8.786
LG11a	C11_165961154	85.17	11.288
LG11a	C11_165961231	86.211	1.041
LG11b	C11_51065699	0
LG11b	C11_132419125	3.567	3.567
LG11b	C11_48879867	4.685	1.118
LG11b	C11_95104279	6.04	1.355
LG11b	C11_95104286	6.243	0.203
LG11b	C11_117971613	11.19	4.947
LG11b	C11_67553592	13.97	2.78
LG11b	C11_67553616	15.842	1.872
LG11b	C11_163909938	16.978	1.136
LG11b	C11_117970901	21.367	4.389
LG11b	C11_51599845	22.571	1.204
LG11b	C11_50067449	24.904	2.333
LG11b	C11_50067442	25.077	0.173
LG11b	C11_50067467	25.231	0.154
LG11b	C11_156992035	25.947	0.716
LG11b	C11_57817740	26.544	0.597
LG11b	C11_12303200	27.462	0.918
LG11b	C11_50337507	28.326	0.864
LG11b	C11_50337433	28.48	0.154
LG11b	C11_50001827	30.073	1.593
LG11b	C11_50001872	30.085	0.012
LG11b	C11_50604998	31.41	1.325
LG11b	C11_50604981	31.515	0.105
LG11b	C11_51693257	32.364	0.849
LG11b	C11_51693269	32.618	0.254
LG11b	C11_51108232	33.772	1.154
LG11b	C11_34552317	34.068	0.296
LG11b	C11_72751344	37.519	3.451
LG11b	C11_72751402	39.462	1.943
LG11b	C11_72751421	40.466	1.004
LG12	C12_76692291	0
LG12	C12_76692202	0.764	0.764
LG12	C12_12687379	1.081	0.317
LG12	C12_12687389	1.123	0.042
LG12	C12_12687341	1.323	0.2
LG12	C12_76692220	2.532	1.209
LG12	C12_160205924	3.045	0.513
LG12	C12_20888727	5.275	2.23
LG12	C12_19391236	9.958	4.683
LG12	C12_19391242	10.199	0.241
LG12	C12_13790854	13.716	3.517
LG12	C12_13790822	13.929	0.213
LG12	C12_13790795	13.989	0.06
LG12	C12_65314286	15.132	1.143
LG12	C12_65317590	15.822	0.69
LG12	C12_64602921	16.919	1.097
LG12	C12_67215274	18.848	1.929
LG12	C12_67215213	19.266	0.418
LG12	C12_135935232	19.868	0.602
LG12	C12_162238497	20.062	0.194
LG12	C12_66428651	20.355	0.293
LG12	C12_65272786	21.353	0.998
LG12	C12_66487082	22.526	1.173
LG12	C12_71334623	23.589	1.063
LG12	C12_56398001	24.116	0.527
LG12	C12_68091608	24.463	0.347
LG12	C12_91189878	24.542	0.079
LG12	C12_48603443	24.869	0.327
LG12	C12_146804202	25.359	0.49
LG12	C12_66727995	25.424	0.065
LG12	C12_146804148	25.89	0.466
LG12	C12_146804106	26.223	0.333
LG12	C12_101964312	27.7	1.477
LG12	C12_157334023	31.154	3.454
LG12	C12_135935150	31.651	0.497
LG12	C12_12463093	32.241	0.59
LG12	C12_13790852	32.919	0.678
LG12	C12_77203006	32.929	0.01
LG12	C12_48603408	36.26	3.331
LG12	C12_74291892	36.468	0.208
LG12	C12_159942780	36.479	0.011
LG12	C12_135935078	36.895	0.416
LG12	C12_48603371	36.909	0.014
LG12	C12_6858500	37.728	0.819
LG12	C12_6858495	37.732	0.004
LG12	C12_40304224	38.488	0.756
LG12	C12_102174730	42.291	3.803
LG12	C12_157650912	44.127	1.836
LG12	C12_149192710	44.507	0.38
LG12	C12_82970191	44.542	0.035
LG12	C12_157650929	44.553	0.011
LG12	C12_102174657	44.64	0.087
LG12	C12_135935200	45.216	0.576
LG12	C12_149192742	46.265	1.049
LG12	C12_34758371	49.302	3.037
LG12	C12_34758387	49.55	0.248
LG12	C12_34758466	49.553	0.003
LG12	C12_104784641	50.61	1.057
LG12	C12_142448238	52.973	2.363
LG12	C12_136583160	56.481	3.508
LG12	C12_136583173	57.014	0.533
LG12	C12_160205919	58.509	1.495
LG12	C12_135641040	59.509	1
LG12	C12_135641136	60.698	1.189
LG12	C12_135641092	60.698	0
LG12	C12_165668239	62.679	1.981
LG12	C12_89806622	65.248	2.569
LG12	C12_89806614	65.684	0.436
LG12	C12_123888457	65.883	0.199
LG12	C12_160206024	71.285	5.402
LG12	C12_73945842	71.634	0.349
LG12	C12_160205935	71.723	0.089
LG12	C12_160205970	72.178	0.455
LG12	C12_73945855	72.462	0.284
LG12	C12_73945860	72.878	0.416
LG12	C12_64639487	79.38	6.502
LG12	C12_58275955	90.038	10.658
LG13	C13_27444975	0
LG13	C13_105995274	3.979	3.979
LG13	C13_105995277	3.979	0
LG13	C13_136055454	8.299	4.32
LG13	C13_27676984	9.862	1.563
LG13	C13_57485512	10.839	0.977
LG13	C13_135356373	11.677	0.838
LG13	C13_27444960	11.702	0.025
LG13	C13_27445083	15.235	3.533
LG13	C13_57485509	15.261	0.026
LG13	C13_27445052	17.912	2.651
LG13	C13_184469542	19.352	1.44
LG13	C13_27445086	20.82	1.468
LG13	C13_151177837	29.312	8.492
LG13	C13_178779204	29.755	0.443
LG13	C13_178779185	29.799	0.044
LG13	C13_168021876	30.878	1.079
LG13	C13_128407634	32.404	1.526
LG13	C13_128407552	32.404	0
LG13	C13_363374	34.298	1.894
LG13	C13_172098165	35.162	0.864
LG13	C13_128129043	36.675	1.513
LG13	C13_128129098	36.856	0.181
LG13	C13_135991207	37.713	0.857
LG13	C13_51202947	38.329	0.616
LG13	C13_126846022	39.766	1.437
LG13	C13_150665972	40.717	0.951
LG13	C13_46571313	41.386	0.669
LG13	C13_179865805	43.543	2.157
LG13	C13_163342950	44.417	0.874
LG13	C13_179865729	45.813	1.396
LG13	C13_179865725	45.868	0.055
LG13	C13_179865790	46.266	0.398
LG13	C13_162431800	47.246	0.98
LG13	C13_162431826	47.722	0.476
LG13	C13_143110890	48.579	0.857
LG13	C13_108057552	48.602	0.023
LG13	C13_108057555	48.602	0
LG13	C13_178779132	52.597	3.995
LG13	C13_94393110	53.006	0.409
LG13	C13_182816257	53.214	0.208
LG13	C13_190995536	53.418	0.204
LG13	C13_127788954	55.102	1.684
LG13	C13_127788841	56.9	1.798
LG13	C13_168268436	57.936	1.036
LG13	C13_171675666	59.259	1.323
LG13	C13_171675575	59.435	0.176
LG13	C13_68282615	59.858	0.423
LG13	C13_163156268	60.19	0.332
LG13	C13_169769798	60.552	0.362
LG13	C13_171683116	60.793	0.241
LG13	C13_164101797	61.324	0.531
LG13	C13_164101824	61.41	0.086
LG13	C13_164101803	61.411	0.001
LG13	C13_168023123	61.898	0.487
LG13	C13_143186288	62.431	0.533
LG13	C13_110298529	62.7	0.269
LG13	C13_125168407	62.836	0.136
LG13	C13_110298492	62.91	0.074
LG13	C13_125168395	63.067	0.157
LG13	C13_57492434	63.302	0.235
LG13	C13_171751237	63.519	0.217
LG13	C13_171751338	63.881	0.362
LG13	C13_122587587	64.727	0.846
LG13	C13_122587543	64.883	0.156
LG13	C13_145910930	65.45	0.567
LG13	C13_145910962	65.638	0.188
LG13	C13_140730227	66.006	0.368
LG13	C13_90261337	66.067	0.061
LG13	C13_140706995	66.274	0.207
LG13	C13_140707073	66.351	0.077
LG13	C13_133629568	66.792	0.441
LG13	C13_128919443	66.828	0.036
LG13	C13_129018369	67.256	0.428
LG13	C13_133629566	67.453	0.197
LG13	C13_125834422	67.51	0.057
LG13	C13_125834475	67.578	0.068
LG13	C13_121342869	67.861	0.283
LG13	C13_126611167	68.149	0.288
LG13	C13_119255265	68.361	0.212
LG13	C13_122094475	68.955	0.594
LG13	C13_122094521	69.078	0.123
LG13	C13_126517402	69.42	0.342
LG13	C13_126517416	69.651	0.231
LG13	C13_122121107	69.941	0.29
LG13	C13_106248103	70.534	0.593
LG13	C13_179993484	71.008	0.474
LG13	C13_106299825	71.194	0.186
LG13	C13_124708059	71.77	0.576
LG13	C13_184595141	72.192	0.422
LG13	C13_99471256	72.319	0.127
LG13	C13_139289602	72.585	0.266
LG13	C13_101656677	73.527	0.942
LG13	C13_101656605	73.651	0.124
LG13	C13_101656631	73.819	0.168
LG13	C13_31418477	74.321	0.502
LG13	C13_102483381	75.009	0.688
LG13	C13_57811125	75.548	0.539
LG13	C13_102483360	75.609	0.061
LG13	C13_27385279	75.636	0.027
LG13	C13_97389507	77	1.364
LG13	C13_97389464	77.19	0.19
LG13	C13_43366658	77.337	0.147
LG13	C13_97389354	77.432	0.095
LG13	C13_155469552	78.577	1.145
LG13	C13_105634575	79.331	0.754
LG13	C13_94393093	79.336	0.005
LG13	C13_40241301	79.345	0.009
LG13	C13_31418495	79.926	0.581
LG13	C13_139626150	80.725	0.799
LG13	C13_40241243	81.429	0.704
LG13	C13_94730824	81.786	0.357
LG13	C13_94730869	81.995	0.209
LG13	C13_17059636	82.523	0.528
LG13	C13_16962369	83.442	0.919
LG13	C13_79983726	84.168	0.726
LG13	C13_117508024	84.544	0.376
LG13	C13_13055963	85.109	0.565
LG13	C13_16998083	85.529	0.42
LG13	C13_108889429	85.818	0.289
LG13	C13_108889428	85.818	0
LG13	C13_16309129	87.881	2.063
LG13	C13_16309168	88.975	1.094
LG13	C13_16949796	89.654	0.679
LG13	C13_16309196	89.694	0.04
LG13	C13_60411181	90.088	0.394
LG13	C13_60411183	90.68	0.592
LG13	C13_95122315	91.122	0.442
LG13	C13_60411231	94.034	2.912
LG13	C13_58274437	94.562	0.528
LG13	C13_162021841	96.325	1.763
LG13	C13_162021844	96.325	0
LG13	C13_58274424	98.388	2.063
LG13	C13_71694755	101.665	3.277
LG13	C13_95074635	103.03	1.365
LG13	C13_43245595	114.343	11.313
LG13	C13_43245593	115.278	0.935
LG13	C13_139531382	120.603	5.325
LG13	C13_137057792	128.041	7.438
LG14	C14_23790860	0
LG14	C14_23790879	0.282	0.282
LG14	C14_58790385	1.381	1.099
LG14	C14_101031834	1.947	0.566
LG14	C14_101031863	2.005	0.058
LG14	C14_454365	11.33	9.325
LG14	C14_454366	11.33	0
LG14	C14_31988957	15.11	3.78
LG14	C14_161631842	24.838	9.728
LG14	C14_9591218	26.162	1.324
LG14	C14_96248206	27.161	0.999
LG14	C14_57247547	28.449	1.288
LG14	C14_96204409	29.502	1.053
LG14	C14_81365979	30.422	0.92
LG14	C14_32029473	32.015	1.593
LG14	C14_108559366	34.613	2.598
LG14	C14_108559422	34.613	0
LG14	C14_65703936	36.988	2.375
LG14	C14_150387086	37.194	0.206
LG14	C14_57788297	37.533	0.339
LG14	C14_95284946	42.468	4.935
LG14	C14_6446395	44.646	2.178
LG14	C14_11921215	46.599	1.953
LG14	C14_151961331	47.715	1.116
LG14	C14_151961362	49.342	1.627
LG14	C14_140142237	50.669	1.327
LG14	C14_65906438	51.821	1.152
LG14	C14_6552594	52.737	0.916
LG14	C14_163012090	53.345	0.608
LG14	C14_155675695	53.471	0.126
LG14	C14_155675710	53.796	0.325
LG14	C14_95284922	54.48	0.684
LG14	C14_6697241	54.745	0.265
LG14	C14_97883169	54.876	0.131
LG14	C14_96248234	55.638	0.762
LG14	C14_159300195	56.28	0.642
LG14	C14_122697790	56.332	0.052
LG14	C14_98270173	57.886	1.554
LG14	C14_144486229	58.595	0.709
LG14	C14_144486153	58.763	0.168
LG14	C14_6552563	58.923	0.16
LG14	C14_46091090	59.038	0.115
LG14	C14_162311613	59.55	0.512
LG14	C14_148471704	60.236	0.686
LG14	C14_131161783	61.282	1.046
LG14	C14_131161873	61.54	0.258
LG14	C14_158872637	62.035	0.495
LG14	C14_158872605	62.113	0.078
LG14	C14_157552810	63.216	1.103
LG14	C14_157552838	63.633	0.417
LG14	C14_157552816	63.877	0.244
LG14	C14_48769986	64.32	0.443
LG14	C14_80841397	65.15	0.83
LG14	C14_80841323	65.293	0.143
LG14	C14_26983649	65.696	0.403
LG14	C14_26983604	65.813	0.117
LG14	C14_48769957	65.861	0.048
LG14	C14_163012195	66.5	0.639
LG14	C14_80841154	66.643	0.143
LG14	C14_80841190	66.863	0.22
LG14	C14_6552629	67.615	0.752
LG14	C14_146237930	68.384	0.769
LG14	C14_146237861	68.384	0
LG14	C14_122006382	69.106	0.722
LG14	C14_122006447	69.515	0.409
LG14	C14_65703988	69.646	0.131
LG14	C14_163012145	70.15	0.504
LG14	C14_130584694	70.691	0.541
LG14	C14_130584690	70.691	0
LG14	C14_130584668	70.841	0.15
LG14	C14_152412371	71.333	0.492
LG14	C14_131220584	71.685	0.352
LG14	C14_83809098	72.394	0.709
LG14	C14_83809106	72.429	0.035
LG14	C14_147981919	73.192	0.763
LG14	C14_147981941	73.229	0.037
LG14	C14_43220316	74.365	1.136
LG14	C14_43220366	74.639	0.274
LG14	C14_131103199	74.813	0.174
LG14	C14_131103243	75.194	0.381
LG14	C14_160461504	76.69	1.496
LG14	C14_130858035	79.841	3.151
LG14	C14_70928155	79.935	0.094
LG14	C14_130858038	80.243	0.308
LG14	C14_29518681	81.821	1.578
LG14	C14_9915175	82.641	0.82
LG14	C14_130512048	83.091	0.45
LG14	C14_64332967	84.13	1.039
LG14	C14_29518699	84.673	0.543
LG14	C14_163012067	85.388	0.715
LG14	C14_163012055	85.861	0.473
LG14	C14_54419272	86.353	0.492
LG14	C14_54419358	86.394	0.041
LG14	C14_160461544	88.969	2.575
LG14	C14_174055946	90.245	1.276
LG14	C14_48769937	92.553	2.308
LG14	C14_160461517	92.569	0.016
LG14	C14_139606066	92.904	0.335
LG14	C14_48769949	93.206	0.302
LG14	C14_121658421	94.069	0.863
LG14	C14_160461523	95.503	1.434
LG14	C14_174055927	96.039	0.536
LG14	C14_167520535	96.667	0.628
LG14	C14_174055942	98.456	1.789
LG14	C14_141645099	100.372	1.916
LG14	C14_158353685	103.624	3.252
LG14	C14_163012139	109.385	5.761
LG14	C14_129947581	115.182	5.797
LG14	C14_35328913	122.5	7.318
LG15	C15_49061229	0
LG15	C15_125807632	0.192	0.192
LG15	C15_125807650	0.192	0
LG15	C15_125807577	0.457	0.265
LG15	C15_49061211	1.645	1.188
LG15	C15_128948990	3.301	1.656
LG15	C15_25025666	4.959	1.658
LG15	C15_125565937	5.027	0.068
LG15	C15_125044103	6.512	1.485
LG15	C15_125751891	7.696	1.184
LG15	C15_125764966	9.496	1.8
LG15	C15_125764969	9.496	0
LG15	C15_125764924	9.509	0.013
LG15	C15_124701660	11.598	2.089
LG15	C15_159769666	17.933	6.335
LG15	C15_156258036	21.58	3.647
LG15	C15_97613256	22.26	0.68
LG15	C15_78236681	23.315	1.055
LG15	C15_76392262	23.386	0.071
LG15	C15_25025709	24.291	0.905
LG15	C15_73242715	26.462	2.171
LG15	C15_71391127	29.948	3.486
LG15	C15_29233466	31.573	1.625
LG15	C15_40396279	33.653	2.08
LG15	C15_28512155	34.156	0.503
LG15	C15_56017599	36.781	2.625
LG15	C15_122892072	37.537	0.756
LG15	C15_23329143	39.978	2.441
LG15	C15_162161493	41.969	1.991
LG15	C15_25025823	42.049	0.08
LG15	C15_78236577	42.25	0.201
LG15	C15_56017522	42.485	0.235
LG15	C15_162161616	43.786	1.301
LG15	C15_56017555	46.498	2.712
LG15	C15_23456501	47.571	1.073
LG15	C15_115020466	48.889	1.318
LG15	C15_72188301	49.917	1.028
LG15	C15_33962722	51.307	1.39
LG15	C15_105796647	51.964	0.657
LG15	C15_109822227	54.947	2.983
LG15	C15_104862951	55.103	0.156
LG15	C15_109822181	56.121	1.018
LG15	C15_44112166	56.899	0.778
LG15	C15_109822194	57.428	0.529
LG15	C15_44112094	58.95	1.522
LG15	C15_44112095	58.95	0
LG15	C15_14870473	61.824	2.874
LG15	C15_104862981	61.987	0.163
LG15	C15_8222808	63.379	1.392
LG15	C15_115020538	65.955	2.576
LG15	C15_115020435	67.389	1.434
LG15	C15_115020484	67.919	0.53
LG15	C15_128835536	69.96	2.041
LG15	C15_128835537	69.96	0
LG15	C15_7712886	72.901	2.941
LG15	C15_120514784	73.249	0.348
LG15	C15_120515241	75.356	2.107
LG15	C15_61294326	84.62	9.264
LG16	C16_20298061	0
LG16	C16_102583564	1.333	1.333
LG16	C16_102583530	1.342	0.009
LG16	C16_96886234	4.063	2.721
LG16	C16_99524137	6.488	2.425
LG16	C16_39191097	6.603	0.115
LG16	C16_99524055	8.525	1.922
LG16	C16_68387281	10.607	2.082
LG16	C16_164814523	11.238	0.631
LG16	C16_67115065	14.345	3.107
LG16	C16_41693866	14.518	0.173
LG16	C16_67115054	14.592	0.074
LG16	C16_39190972	14.762	0.17
LG16	C16_69483753	14.778	0.016
LG16	C16_41231050	15.195	0.417
LG16	C16_67115112	15.895	0.7
LG16	C16_41231052	16.322	0.427
LG16	C16_39191061	16.338	0.016
LG16	C16_82673499	16.391	0.053
LG16	C16_67747776	16.85	0.459
LG16	C16_131189263	17.282	0.432
LG16	C16_25157930	17.507	0.225
LG16	C16_41693825	17.645	0.138
LG16	C16_68387269	20.944	3.299
LG16	C16_164697855	22.132	1.188
LG16	C16_99524161	22.829	0.697
LG16	C16_96886220	27.641	4.812
LG16	C16_34378317	33.555	5.914
LG16	C16_16925496	33.774	0.219
LG16	C16_41339199	33.974	0.2
LG16	C16_33044486	34.226	0.252
LG16	C16_33044476	34.249	0.023
LG16	C16_33044488	34.319	0.07
LG16	C16_61232389	34.38	0.061
LG16	C16_61306358	34.592	0.212
LG16	C16_61306397	34.608	0.016
LG16	C16_109095643	34.805	0.197
LG16	C16_53984703	34.862	0.057
LG16	C16_74955823	34.898	0.036
LG16	C16_73033676	34.974	0.076
LG16	C16_41230940	35.034	0.06
LG16	C16_102852522	35.074	0.04
LG16	C16_41277550	35.106	0.032
LG16	C16_102852614	35.265	0.159
LG16	C16_99949308	35.366	0.101
LG16	C16_139914970	35.399	0.033
LG16	C16_53862049	35.446	0.047
LG16	C16_34836183	35.573	0.127
LG16	C16_34836209	35.573	0
LG16	C16_51916097	35.798	0.225
LG16	C16_71610916	35.92	0.122
LG16	C16_54527885	36.077	0.157
LG16	C16_132997686	36.235	0.158
LG16	C16_121790239	36.334	0.099
LG16	C16_121790236	36.337	0.003
LG16	C16_74583768	36.371	0.034
LG16	C16_45599919	36.423	0.052
LG16	C16_74583751	36.475	0.052
LG16	C16_22650839	36.486	0.011
LG16	C16_22650750	36.599	0.113
LG16	C16_22650731	36.616	0.017
LG16	C16_106591038	36.782	0.166
LG16	C16_86918833	36.815	0.033
LG16	C16_22516479	36.83	0.015
LG16	C16_22516497	36.846	0.016
LG16	C16_106591084	36.944	0.098
LG16	C16_23958722	37.016	0.072
LG16	C16_45984126	37.18	0.164
LG16	C16_95941947	37.257	0.077
LG16	C16_74724651	37.374	0.117
LG16	C16_163093835	37.436	0.062
LG16	C16_123354028	37.581	0.145
LG16	C16_52657252	37.659	0.078
LG16	C16_42239768	37.7	0.041
LG16	C16_42239781	37.722	0.022
LG16	C16_74812541	37.819	0.097
LG16	C16_74812562	37.857	0.038
LG16	C16_69257675	37.994	0.137
LG16	C16_132774853	38.091	0.097
LG16	C16_61019847	38.118	0.027
LG16	C16_23886182	38.231	0.113
LG16	C16_23886254	38.259	0.028
LG16	C16_108041462	38.344	0.085
LG16	C16_13297318	38.459	0.115
LG16	C16_38953804	38.561	0.102
LG16	C16_86631100	38.59	0.029
LG16	C16_86631102	38.594	0.004
LG16	C16_70136565	38.722	0.128
LG16	C16_154526369	38.772	0.05
LG16	C16_96911014	38.872	0.1
LG16	C16_59766250	38.901	0.029
LG16	C16_71977979	38.946	0.045
LG16	C16_153560017	39.021	0.075
LG16	C16_92736803	39.075	0.054
LG16	C16_153560037	39.165	0.09
LG16	C16_109417062	39.214	0.049
LG16	C16_132997773	39.291	0.077
LG16	C16_70339446	39.386	0.095
LG16	C16_70339418	39.391	0.005
LG16	C16_70339402	39.404	0.013
LG16	C16_61173545	39.549	0.145
LG16	C16_61173573	39.556	0.007
LG16	C16_62743420	39.662	0.106
LG16	C16_85061106	39.67	0.008
LG16	C16_65493961	39.717	0.047
LG16	C16_85061240	39.751	0.034
LG16	C16_37446261	39.865	0.114
LG16	C16_143217609	39.98	0.115
LG16	C16_62758185	40.183	0.203
LG16	C16_62758193	40.202	0.019
LG16	C16_13428234	40.28	0.078
LG16	C16_13428171	40.28	0
LG16	C16_12510296	40.422	0.142
LG16	C16_13519901	40.44	0.018
LG16	C16_96857951	40.528	0.088
LG16	C16_96857938	40.558	0.03
LG16	C16_119249911	40.594	0.036
LG16	C16_143217675	40.617	0.023
LG16	C16_84136212	40.64	0.023
LG16	C16_84136219	40.64	0
LG16	C16_60712155	40.755	0.115
LG16	C16_46970343	40.872	0.117
LG16	C16_46970267	40.899	0.027
LG16	C16_79780367	40.987	0.088
LG16	C16_79780351	41.079	0.092
LG16	C16_12510368	41.146	0.067
LG16	C16_12510401	41.172	0.026
LG16	C16_57736197	41.257	0.085
LG16	C16_106539972	41.311	0.054
LG16	C16_56677426	41.454	0.143
LG16	C16_56677454	41.47	0.016
LG16	C16_13519913	41.554	0.084
LG16	C16_31207844	41.634	0.08
LG16	C16_67115081	41.726	0.092
LG16	C16_42196925	41.804	0.078
LG16	C16_99527550	41.979	0.175
LG16	C16_95586338	42.094	0.115
LG16	C16_88640619	42.169	0.075
LG16	C16_67152401	42.266	0.097
LG16	C16_67152384	42.272	0.006
LG16	C16_97577169	42.391	0.119
LG16	C16_88640635	42.552	0.161
LG16	C16_106539867	42.615	0.063
LG16	C16_102154231	42.706	0.091
LG16	C16_102154224	42.729	0.023
LG16	C16_148106400	42.8	0.071
LG16	C16_157548118	42.953	0.153
LG16	C16_46180788	43.049	0.096
LG16	C16_157548143	43.065	0.016
LG16	C16_63482174	43.148	0.083
LG16	C16_46180758	43.157	0.009
LG16	C16_122438684	43.16	0.003
LG16	C16_112652421	43.184	0.024
LG16	C16_112652352	43.28	0.096
LG16	C16_148106421	43.501	0.221
LG16	C16_148106481	43.575	0.074
LG16	C16_148106406	43.605	0.03
LG16	C16_134010941	43.83	0.225
LG16	C16_101234307	43.88	0.05
LG16	C16_46654877	43.972	0.092
LG16	C16_130147974	44.035	0.063
LG16	C16_130147924	44.123	0.088
LG16	C16_130147909	44.158	0.035
LG16	C16_147947791	44.35	0.192
LG16	C16_147947723	44.433	0.083
LG16	C16_103006953	44.487	0.054
LG16	C16_144254909	44.818	0.331
LG16	C16_149398363	45.323	0.505
LG16	C16_129667830	45.684	0.361
LG16	C16_129667866	45.717	0.033
LG16	C16_151107625	46.796	1.079
LG16	C16_151107679	47.056	0.26
LG16	C16_188041921	72.102	25.046
LG16	C16_188042027	72.967	0.865
LG16	C16_163771133	77.309	4.342
LG16	C16_169886035	81.813	4.504
LG16	C16_173600683	87.157	5.344
LG17	C17_150476854	0
LG17	C17_150476759	7.316	7.316
LG17	C17_150476767	7.612	0.296
LG17	C17_155813592	24.259	16.647
LG17	C17_8165289	26.257	1.998
LG17	C17_8165307	26.259	0.002
LG17	C17_155462592	27.749	1.49
LG17	C17_57292681	28.979	1.23
LG17	C17_156184063	29.749	0.77
LG17	C17_57240786	31.659	1.91
LG17	C17_57240774	31.814	0.155
LG17	C17_57240803	31.821	0.007
LG17	C17_57240758	32.112	0.291
LG17	C17_200984901	33.772	1.66
LG17	C17_196538721	35.35	1.578
LG17	C17_69387433	35.889	0.539
LG17	C17_24057804	38.81	2.921
LG17	C17_141136730	45.829	7.019
LG17	C17_141167630	46.949	1.12
LG17	C17_203809956	50.001	3.052
LG17	C17_203809939	50.19	0.189
LG17	C17_203809926	50.19	0
LG17	C17_103615834	55.876	5.686
LG17	C17_209171047	56.365	0.489
LG17	C17_148906259	58.306	1.941
LG17	C17_148906288	59.813	1.507
LG17	C17_148906317	60.631	0.818
LG17	C17_208837606	61.963	1.332
LG17	C17_125755174	63.647	1.684
LG17	C17_125755117	63.937	0.29
LG17	C17_33958608	66.164	2.227
LG17	C17_33958530	66.844	0.68
LG17	C17_181394178	67.459	0.615
LG17	C17_126978980	67.656	0.197
LG17	C17_34031626	69.453	1.797
LG17	C17_43208380	71.197	1.744
LG17	C17_43208385	71.197	0
LG17	C17_43208365	71.393	0.196
LG17	C17_59270847	71.547	0.154
LG17	C17_33961020	73.286	1.739
LG17	C17_10205059	73.655	0.369
LG17	C17_43793816	75.226	1.571
LG17	C17_6102515	75.988	0.762
LG17	C17_15840770	77.643	1.655
LG17	C17_12156467	83.597	5.954
LG17	C17_137598094	88.003	4.406
LG17	C17_186225158	89.08	1.077
LG17	C17_33080799	92.204	3.124
LG17	C17_180793680	92.352	0.148
LG17	C17_201940748	92.851	0.499
LG17	C17_201940807	93.446	0.595
LG17	C17_201940811	94.488	1.042
LG17	C17_100952685	94.628	0.14
LG17	C17_100952687	95.05	0.422
LG17	C17_137598109	97.259	2.209
LG17	C17_33080706	98.202	0.943
LG17	C17_161834588	100.707	2.505
LG17	C17_98464959	102.645	1.938
LG17	C17_161834513	103.055	0.41
LG17	C17_161834452	105.055	2
LG17	C17_211254662	106.375	1.32
LG17	C17_211254652	106.394	0.019
LG17	C17_211254683	107.269	0.875
LG17	C17_33080665	107.539	0.27
LG17	C17_150476720	109.185	1.646
LG17	C17_54408516	109.822	0.637
LG17	C17_54408504	110.649	0.827
LG17	C17_150476842	111.845	1.196
