# Supplementary material for: Genomic Insights Into Sclerotinia Basal Stalk Rot Resistance Introgressed From Wild Helianthus praecox Into Cultivated Sunflower (Helianthus annuus L.)
Source: Front Plant Sci. 2022 May 18;13:840954. doi: 10.3389/fpls.2022.840954 (PMC9158519; doi:10.3389/fpls.2022.840954)
Supplement: Supplementary file 3 [file Table_2.XLSX]

## Sheet: Table S3
Supplementary Table 3. QTL associated with Sclerotinia basal stalk rot (BSR) disease incidence (DI), area under disease progress curve (AUDPC) and BSR disease rating (DR) in an
	advanced backcross population derived from the cross of HA 89 and wild annual sunflower species, H. praecox evaluated in the field and greenhouse
QTL	Trait†	LG	Pos (cM)	LOD	Left marker	Pos (cM)	Right marker	Pos (cM)	R2	Additive	Dominance	Resistance allele
Qbsr-1.1	DR	1	27.5	4.65	C1_138804253	27.461	C1_138804178	28.376	8.76	-0.58	-0.06	H. praecox
	AUDPC	1	27.5	5.47	C1_138804253	27.461	C1_138804178	28.376	10.83	69.4	-5.49
	DI Combined	1	27.5	4.16	C1_138804253	27.461	C1_138804178	28.376	10.76	2.64	-0.86
Qbsr-1.2	DR	1	35.2	5.35	C1_61152074	35.091	C1_77520719	35.942	10.01	-0.57	-0.02	H. praecox
	AUDPC	1	35.2	5.22	C1_61152074	35.091	C1_77520719	35.942	9.15	66.29	5.85
Qbsr-1.3	DI Carrington 2017	1	46.3	6.76	C1_36200423	46.291	C1_12280339	47.34	14.12	3.63	-1.1	H. praecox
	DI Carrington 2018	1	46.3	4.57	C1_36200423	46.291	C1_12280339	47.34	6.12	3.77	0.18
	DI Combined	1	46.3	10.56	C1_36200423	46.291	C1_12280339	47.34	15.89	4.95	0.34
	DR	1	47.3	3.92	C1_36200423	46.291	C1_12280339	47.34	7.64	-0.52	-0.05
	AUDPC	1	47.3	3.96	C1_36200423	46.291	C1_12280339	47.34	6.01	62.73	27.43
Qbsr-1.4	DI Carrington 2017	1	56.1	7.57	C1_128406849	55.296	C1_76087015	56.177	12.05	4.41	0.51	H. praecox
	DI Combined	1	56.1	7.3	C1_128406849	55.296	C1_76087015	56.177	4.89	4.01	2.41
Qbsr-2.3	DI Carrington 2018	2	42.4	4.03	C2_57515151	42.362	C2_158778573	43.499	12.13	6.04	-1.83	H. praecox
Qbsr-4.2	DI Combined	4	56.6	7.21	C4_82106550	56.533	C4_80109129	56.639	12.61	3.21	-1.06	H. praecox
Qbsr-5.2	DR	5	41.4	4.9	C5_135128592	41.333	C5_171556839	41.604	9.93	-0.07	0.81	HA 89
	AUDPC	5	41.4	4.37	C5_135128592	41.333	C5_171556839	41.604	8.44	5.13	-90.9
Qbsr-8.3	DI Carrington 2017	8	33.6	4.45	C8_76626672	33.562	C8_40519452	33.8	11.1	1.37	2.55	H. praecox
	DI Carrington 2018	8	32.6	4.19	C8_91973426	32.594	C8_70489438	32.824	2.23	3.08	3.37
	DI Combined	8	33.6	7.88	C8_76626672	33.562	C8_40519452	33.8	4.54	3.28	2.35
Qbsr-9.4	AUDPC	9	79.1	8.2	C9_184989573	79.034	C9_184989613	79.235	8.42	191.8	106.1	H. praecox
Qbsr-12.1	DI Carrington 2017	12	9	4.25	C12_20888727	5.275	C12_19391236	9.958	6.09	2.56	0.42	H. praecox
	DI Carrington 2018	12	6.3	5.27	C12_20888727	5.275	C12_19391236	9.958	5.73	12.03	-9.31
	DI Combined	12	7.3	4.62	C12_20888727	5.275	C12_19391236	9.958	14.02	5.19	-0.16
Qbsr-12.2	DR	12	18	3.02	C12_64602921	16.919	C12_67215274	18.848	5.33	0.19	0.54	HA 89
	AUDPC	12	19	3.25	C12_67215274	18.848	C12_67215213	19.266	3.17	-10.69	-57.65
Qbsr-12.3	DI Carrington 2017	12	20.4	8.12	C12_66428651	20.355	C12_65272786	21.353	11.29	2.48	-3.84	H. praecox
	DI Carrington 2018	12	22.5	3.92	C12_65272786	21.353	C12_66487082	22.526	8.59	2.82	-2.74
	DI Combined	12	20.4	3.92	C12_66428651	20.355	C12_65272786	21.353	9.98	3.2	-0.84
Qbsr-13.1	DI Carrington 2018	13	37	11.54	C13_128129098	36.856	C13_135991207	37.713	16.99	5.36	0.2	H. praecox
Qbsr-13.2	DR	13	61	3.52	C13_171683116	60.793	C13_164101797	61.324	6.39	-0.39	-0.14	H. praecox
	AUDPC	13	61	7.45	C13_171683116	60.793	C13_164101797	61.324	8.04	52.86	29.21
Qbsr-13.3	DR	13	91.1	3.52	C13_95122315	91.122	C13_60411231	94.034	10.44	-0.47	-0.26	H. praecox
	AUDPC	13	91.1	6.05	C13_95122315	91.122	C13_60411231	94.034	9.09	63.26	-5.27
Qbsr-14.2	DI Carrington 2018	14	47.6	5.97	C14_151961331	47.715	C14_151961362	49.342	13.35	3.28	-4.35	H. praecox
	DI Combined	14	49	7.2	C14_151961331	47.715	C14_151961362	49.342	14.47	1.23	-4.18
Qbsr-14.3	DR	14	64.3	3.44	C14_48769986	64.32	C14_80841397	65.15	6.77	-0.44	-0.11	H. praecox
	AUDPC	14	64.3	3.81	C14_48769986	64.32	C14_80841397	65.15	5.82	52.06	9.72
Qbsr-14.4	DI Carrington 2017	14	84.1	7.79	C14_130512048	83.091	C14_29518699	84.673	10.6	3.49	-2.53	H. praecox
Qbsr-14.5	DI Carrington 2017	14	99.5	3.29	C14_174055942	98.456	C14_141645099	100.372	4.3	-5.56	-3.78	HA 89
	DI Combined	14	99.5	3.33	C14_174055942	98.456	C14_141645099	100.372	2.21	-6.08	-4.73
	AUDPC	14	100	3.14	C14_174055942	98.456	C14_141645099	100.372	10.1	-31.16	-5.92
† DI was measured in the field in Carrington ington, ND during 2017-2018 and subject to individual environment and combined analyses; AUDPC and DR was measured in the greenhouse in 2019.
QTL—quantitative trait loci; LG—linkage group; LOD—log of odds; Pos—position; R2—phenotypic variation explained.
