# Supplementary material for: Genomic Insights Into Sclerotinia Basal Stalk Rot Resistance Introgressed From Wild Helianthus praecox Into Cultivated Sunflower (Helianthus annuus L.)
Source: Front Plant Sci. 2022 May 18;13:840954. doi: 10.3389/fpls.2022.840954 (PMC9158519; doi:10.3389/fpls.2022.840954)
Supplement: Supplementary file 4 [file Table_3.XLSX]

## Sheet: Table S4
Supplementary Table 4. List of Sclerotinia basal stock rot QTL derived from different sunflower populations
LG	QTL mapping populations
	HA441/RHA439 RIL Pop. (6 QTL)*	HA89/H. argophyllus AB-QTL Pop. (21 QTL)**	HA89/H. praecox AB-QTL Pop. (19 QTL)	PAC2/RHA266 RIL Pop. (14 QTL)***
LG1			Qbsr-1.1, Qbsr-1.2, Qbsr-1.3, Qbsr-1.4,	Bsr.P.N.A.1.1
LG2		Qbsr-2.1, Qbsr-2.2	Qbsr-2.3	Bsr.P.N.A.2.1
LG3				Bsr.P.N.A.3.1
LG4	Qbsr-4.1		Qbsr-4.2	Bsr.P.N.A.4.1
LG5		Qbsr-5.1	Qbsr-5.2
LG6		Qbsr-6.1, Qbsr-6.2, Qbsr-6.3		Bsr.P.N.A.6.1
LG7		Qbsr-7.1, Qbsr-7.2, Qbsr-7.3
LG8		Qbsr-8.1, Qbsr-8.2	Qbsr-8.3	Bsr.P.N.A.8.1
LG9	Qbsr-9.1	Qbsr-9.2, Qbsr-9.3	Qbsr-9.4
LG10	Qbsr-10.1	Qbsr-10.2		Bsr.P.N.A.10.1
LG11	Qbsr-11.1	Qbsr-11.2		PN4D-11.1, PN8D-11.2
LG12			Qbsr-12.1, Qbsr-12.2, Qbsr-12.3
LG13			Qbsr-13.1, Qbsr-13.2, Qbsr-13.3
LG14		Qbsr-14.1	Qbsr-14.2, Qbsr-14.3, Qbsr-14.4, Qbsr-14.5	Bsr.P.N.A.14.1, PN4D-14.1
LG15				PN12D-15.1, PN12D-15.2
LG16	Qbsr-16.1	Qbsr-16.2, Qbsr-16.3, Qbsr-16.4
LG17	Qbsr-17.1	Qbsr-17.2, Qbsr-17.3		Bsr.P.N.A.17.1
* Talukder et al. (2016). **Talukder et al. (2021). ***Davar et al. (2010), Amouzadeh et al. (2013), and Paknia et al. (2020).
