# Supplementary material for: Genomic Insights Into Sclerotinia Basal Stalk Rot Resistance Introgressed From Wild Helianthus praecox Into Cultivated Sunflower (Helianthus annuus L.)
Source: Front Plant Sci. 2022 May 18;13:840954. doi: 10.3389/fpls.2022.840954 (PMC9158519; doi:10.3389/fpls.2022.840954)
Supplement: Supplementary file 5 [file Table_4.XLSX]

## Sheet: Table S1
Supplementary Table 1. Flanking sequences (400 bp) of significant SNP markers associated with Sclerotinia basal stalk rot resistance quantitative trait loci detected in the HA 89/H. praecox advanced backcross sunflower population
QTL	Marker	LG	Alleles	Resistance allele	Resistance source	400bp region	Sequence
Qbsr-1.1	C1_138804253	1	T/C	C	H. praecox	>HanXRQChr01:138804053-138804453	TCTGAGGGTTTGACATCCAAGAGAATTGTCTTTCCGGTGAGGGTCTTGAGGAATATATGCATGAATCCCCTTGACAAACGCATAAGTGTGAGTGTAGATTCCTTGTTGATGTGAAACTCGGCAAGGGTACCGCTGTTGGGGAGGACCATTTCATTGAAGATCAACTCTTGCTCGTCACATGGAATATTTACCTCGTACT[T/C]GATCTTGGCTTTTATGTTGTTGATGGTCTCCGAGGATTTGACTTCCACAGTAATGATCTTCCCGGTGAGGGTCTTGATGAAAATTGACATGAATTGCCTTGGTGGTTTACGCATAAGGGTGAGGGTCGATTTCCTGTAGATGTTGAAGTCTAAAAGGGTACTGTTGTCCTCGAGAACCATGTTGTTGTAGATCAA…
	C1_138804178	1	G/T	T	H. praecox	>HanXRQChr01:138803978-138804378	CTCCAGATCAGTCTCTGCTGGTCTGGGGGGATACCTTCCTTATCCTGGATCTTGGATTTCACATTGTGGATGGTTTCTGAGGGTTTGACATCCAAGAGAATTGTCTTTCCGGTGAGGGTCTTGAGGAATATATGCATGAATCCCCTTGACAAACGCATAAGTGTGAGTGTAGATTCCTTGTTGATGTGAAACTCGGCAA[G/T]GGTACCGCTGTTGGGGAGGACCATTTCATTGAAGATCAACTCTTGCTCGTCACATGGAATATTTACCTCGTACTTGATCTTGGCTTTTATGTTGTTGATGGTCTCCGAGGATTTGACTTCCACAGTAATGATCTTCCCGGTGAGGGTCTTGATGAAAATTGACATGAATTGCCTTGGTGGTTTACGCATAAGGGT…
Qbsr-1.2	C1_61152074	1	A/G	G	H. praecox	>HanXRQChr01:61151874-61152274	TACACTGAATTGAAGTCTTATTTGGTTGCAGTAAATTTAGATTCTTTGACCTCATTTTATTCATGTTCATGACATAGCTTATCATTGTGGGTATGACCCCTCTCGTCACTAGATCTTTTCACTAGGAATGAAAGCCGTCGCTTGTTTAACACCAAAACTAACATAAGAGATGTCACACACCCCATTCATGAAAAAGGCC[A/G]TCGCTAATCTAACACTAACAAAGTTGTCACTAATTAATGTGACACCCAAGTGAATAAAATGCCGTTATTAATCTAGCCCTTCGATTGACAAAAAAGCCATAGGTTGTCCCTGGTTTAGCAACAAAATATAAAATAAATACATAATCGTTGCCAAATGATTTATATGGATGTACGTCTTGAGGGCACACAAAAACA…
	C1_77520719	1	G/T	T	H. praecox	>HanXRQChr01:77520519-77520919	TACCTCTCTTTTCTTCAAGCTTTTGACGTTCACGTTTGGCTTTCCGTTTCATCTTCTCATCAAGCGACCACCAAGATGATTTCCATTTACTCTCAGAATTGATACCTTTCTGAAAGCAAAGGGCAACAACACGTTGAAACTGCTGCGCTTGTTCTTTATCTTCTGGTTGATAGTGAATCTTGTTGATGAAAAGACATTC[G/T]ATATCCTTCGCAGAGCAATTTACAAGCCACATAGGATCATAAACATGTATCTCTCGAATCTCCCCTCCTGCTCTGTAAGTAATTACGGCTTCGGTTGAAATACAACTATACACCCAACCTATGAAGCCTTTATAAAATTCTTGTTCCATCTGAGGCATAGGTATCGTTTTCATCGTTCCTGGCGGTTTGACATTC…
Qbsr-1.3	C1_36200423	1	G/A	A	H. praecox	>HanXRQChr01:36200223-36200623	TCGCGCGTCAATGCGAATTACAACCACCTTGCTTGTTTTGCTTCCGGTTCGATCATGTTTTCGGAGAGAAACCGGATGCGTATTTGAGCCACTTTTGTAATAAACACCGAGGTGAAGTTACGTGTCTGGTCTCGTGTGATCTTCATCGTAAGCTTTCGGACGTACGAGAAATGTGCGATGATTGTTTCACGTCAATAAC[G/A]AAGCAAAAACCGGGGTATTTGAAACCGCTGTTGAATAAGAATTTCGTTCGTGCGCCTTCGAGTACGGGGTCATGTTCGTGTTGTGAACGACAGTGGAAACCGAAACCAAGAAGTCAGATGAAGTTAGGGGTTCCGAAAGTTACCATGCACCCTCCGTTACCGCTAACCAAGGGTCGGGGTCGGGGTCGGCCCGGT…
	C1_12280339	1	C/G	G	H. praecox	>HanXRQChr01:12280139-12280539	TTCTAAAAAAGAGGGGTCATATATGATAATATTTTATTAGCAACCTCCCTCTTTTTTCTCAAACAGGAATCCAATCCAACTCAATTCTAGAGAGAGAAACTATACACATATATATACACACACACATGAGAGAGAGTCAAAGAGACATCACTCTGAACCAGCGAGGAGAGAGAGTAGAGAGAGAAACTAGAGAGAGAAA[C/G]TAACGGCATTAATGGCGGAACCTCCAAAACCACACCAACAACACCACCACCACAGCGACGAGAGCGTAAAACTCTTCGTAGGTCAAGTTCCAAAACACATGACCGAACAACAACTCACAGCAATGTTCAAAGAATTCGCACTCGTAGAACAAGTCAACATCATCAAAGACAAAGCTACACGAGCCTCTCGAGGTC…
Qbsr-1.4	C1_128406849	1	C/A	A	H. praecox	>HanXRQChr01:128406649-128407049	AAAATCAACGTGTTGCAAGGATACACCGAAATGAAATACAACCGAACCTAGTGTATCATCATCTTAATACATAGTTGCCTTAAGGCTACTTAAATGAGGTTTCAAAAGAAAAGCATATAGAGTTTCGCATGAGACGGCTGATCGTGATTAGCACAAGCTACAAGTTTATACCGACGCCACAAGGTGTCGTAGTGATCGA[C/A]ATAATTCAATAATAGTGGTGACCGAACAAGCATCACCATGTTTTGAAATCAGATGCAAGGTTCAACGAAGTAAAAACAAATCTCATAGGATTTTTCAATTGAAAGTGAAACAAATAAACAATGTTTCCGAGCGACGATGAAAAGCAATGAATATCACAAAATGTTCGCTCGATAGTGAAAGAATCGTTAAGAGGC…
	C1_76087015	1	G/A	A	H. praecox	>HanXRQChr01:76086815-76087215	AAAATGCTGAATTTTATTAGTGAGTGCAGAATTCTGCATTTAAAGTGTGTTTTAGGCACTTCCCGGCACTGTAACTAGCACCTAGTGACACAGTTTTATGGTCCTTACTTCCCTACACTCCATACTAGTGTAGTACCTTAACCCTGGCTCATACCGGGCCTTAAAAACTTTGTCTGTCTATTGCTGGCATTGTCAGCAT[G/A]TTTCTGAATTATCCGTTCAGTGTGCTAACTGTGCTTTGTGCATCAAGTATGTCACTAAAGTTTGTGTGTAATATACAGAGTGACAGTATGAAATATGATGCATATGTATGTATGATGCAGAAATCATAAAGCAGTTTAGGTTATTAGTTGTAATCAAGCACAGTCATTAAGCACATAATTAAAATTAATTAATTG…
Qbsr-2.3	C2_57515151	2	C/T	T	H. praecox	>HanXRQChr02:57514951-57515351	AGTAGGTGCAACATCAAGCTGACCCAAAAGGAACAGGAGCTGGGTCAAGAGCAGGCTCTGGGTCGTGTAAAGGTGTGGTTTCACGAACAGGTGATAGTGCAGCTTTCATAGTGGTGTCGTCGTCTGAGTCAGTAGTAGGAAGCTGTAATCCGGCTGTCTGTAAGGCTGCAGATGTCACAGACTCAAAGGAGTCTGAAAT[C/T]AAATGCATGCTAGAATCAGAGGATAGCTTGTTAACAGGGGTTTCAAAAAGTGAAATTAGTAACAACGTTCTCGTCTAACTTTCCATCACCATGGATGTCGTCAGGAGGACTATCAATAGTCATGTCCACGTCATCGATTATTCGTCGAGTAGCCACCCTTTGGAAGGAAGGGTCCACATGAGGCGTATTGTCATG…
	C2_158778573	2	G/A	G	H. praecox	>HanXRQChr02:158778373-158778773	TTCATTTTACGAAGAAAGGATGTCATGTTCTAAAGCCTGGGATTGTTATTCCAGAAGACTGGTTCTTGATGACTGCTGAAAGAAAAGGAAATGCATACGTCATTGATATGAATAAGAAACCATGTGAAGAGATCACTTGTTTATTCTCGAAGATTTCAGAGCATGATGGTCTTTTGTGGCATCGTCGACTTGGGCACGT[G/A]AATATGAAGAACCTGAATCGTCTGGCTAAAGGTCAATTGGTACGAGATCTTCCGATTAAGGATTTCATGTTAGTGGAGAAGTGTGTTGCTTGTGTGAAAGGGAAGGCTCATCGAAAACCTCACAAGACTAAACCAGTACCCTCGACAAAAGCTATACTCGAACTACTTCACATGGATCTCTTTGGTCCAGTGAAT…
Qbsr-4.2	C4_82106550	4	T/C	C	H. praecox	>HanXRQChr04:82106350-82106750	ATCATCCGCTGTATATCCAACATGAAAAGGATGGTATGGATCTGACAAAGGCATGACATTGGGCGAAGACCACATAAATGGCACGCCCGAGGGTGCAAAGGGAGATGCAGTGTGTGCAGCCGGTGCAAAAGGGGGCATAAATGGAAAGGGTGCTGTCATCGGTGGCATGTGATCGTGGTGCTGAGTAGAAGGTCCTTCC[T/C]CTGGACGGGGAGGAGGAATGTCCTGGAGAAAAGTGACTGGTAAGTCTGTGCGATGGACGTCTGACACATGAGGGTGATACTGTGGGATATCAACAGGTACAAATATAGGTGCAGCAGGGGGAGTGACTGGTAGAACAAAAGGAGGATAATCATCATCATCCTCAATCCACCCATTACGGGTGTCAGCATATCTAG…
	C4_80109129	4	G/A	A	H. praecox	>HanXRQChr04:80108929-80109329	AGAGCTTTGGCCTCCACCCACTTAGTAAAATAATCGACGGCCATGATTATGAACTTTACAGCTCCAGGAGCATTGGGGAAAGGTCCCACCATATCGATTCCCCACTGTTGGAAGGGCCAAGCAGTGGATACAGGGATAAGATCATTCTTTGGGCGCAGGGTCTTTGGGGAGTGTCTCTGACATGAGTCGCATTTGCGCA[G/A]CTCCCTTAGGGCATCGACATGCATCCTGGCCAGTAATAACCAGCATTCATAATTTTTGTGACAACCATGCGCGGTCCTGCATGGATGCCACAGATCCCTTCGTGGATCTCTCTGATCAAATAATTTGCGTCTTGGGGGTCTGCGCATCGCAACAGGGCCCCTAGATAAGATTTTCGGTACAAAATACCATTGTTC…
Qbsr-5.2	C5_135128592	5	T/C	T	HA 89	>HanXRQChr05:135128392-135128792	TTGATGCTTGTCTCATTTCTTCCATGGTTACCACTCTTGGTACTTGGAAAGATCGTTTTTTCTGGGTCTCTGATTCTATTGTCCCCTTCAAGATGGTGTGGAGGCACCCGGATGCTATTCTCAATGAACCGGAACCCTCTGAATCCGATTTGAATGACGCTTTTCTTAAAGCCATCCGGGAGTGCCCTTCAAGGGTTCG[T/C]CCCTTTCCTGAACATTTGCTAGTTCTGTTAGGGGTTAGTAAATTGTGGGAAAAGGCCAATCGGGATCCGGTTCTAATGAGGAATGGCACGGGTATGCATTTTTCTTTTTTACTTCCTTTGTGTTTTCTTAATTTATGTCTTATGTGCTTTCTGTTTTGTGGTTATTTGCAGTCATGTCTGCACTTGAATTCATAA…
	C5_171556839	5	A/C	A	HA 89	>HanXRQChr05:171556639-171557039	ACACATCTCCTTTTTCTGGTTTCATCAATGCTGGGGCTGAGGACATGTATTCTTTTAGGGCTTGTAAAGCATTCTCATGCTTTTCAGTCCATTCGAATTTCTTGTTCTTTCTTAGGATATCATAGAATTCTTTACACTTTTCTGAGGATTTGGATATGAATCTGTTTAGAGCTGCTATCCTGCCTGTTAGCCTTTGCAC[A/C]TCCTTAGCGTTGGCAGGGGATTTGATATTCACCAACGCTTTGATTTGTTCCGGGCTTGCTTCAATGCCCCTCTGGGTTACCATATATCCTAAGAATTTACCTGCTTTGACACCAAAGTGACATTTTGAAGGATTAAGCTTCATGTTATAATTATCAAGGATATCAAATGCTTCCTCCAAGTCCCTTAGGTGATCC…
Qbsr-8.3	C8_76626672	8	T/G	G	H. praecox	>HanXRQChr08:76626472-76626872	TTCACTTAACAATTGTTGGATGTCAAAAGATTCAAGAGATTTCACTTGAGATCCCTTTCTATTTATAATGTTTTGCACATCATTGTCATGGTGATAATGACGCCTTTAACATAATTGTCTTCATCCAGTTAGCAGGTGCCACATGGTTTCGCGTTGTCAAATTGCTAACTATTAGTGAGACGTCACTGGCCTTCATTAG[T/G]AGGTGACTTATTAGTGTTGAGCCCCTTTTTTTCTCGTCAGTGGTGAACATACACGTGTTATGTTTTACTCTAGTCGTAACGTGTCACTGACGATAGGTTCATATAAACTCTCTTTTAACTTCTTTTCGTTGCTGTTTGATCGGTTCTTACCATAAAGACACAGTAAAGAAATTTCCAAAAAGTATTAAATCAAAT…
	C8_91973426	8	A/C	C	H. praecox	>HanXRQChr08:91973226-91973626	AAAAAAAATAATTTGGACTAAAATGGCAAATTTGGACAAAACTCAGGGACTAAAATGGCAATTTACTCTTTAAAATACTTATTTCTAAAAAAAATCAAACATACCCATTTCTAAAATAAAATATTGATGAAACGAGGAAAACATTTTGAACACGGATATGTTTAACCTGCTCTTAGAGGAACAAGGTGCCATTTTCCTT[A/C]GCCAAATTTCTCCACACAATCCTTGAGAAGCTTATCCTCTTCGGGAGTCCATGCTACTTTCCTCACCACTGAACTCGGTTCATATCTCCGTCTAATTCTTTGGTTCTCCATAGATATGTATAATTATGTTGGGGAATTTTTTGGCCTTTTACCGGTTTGGATCGAAGGTGTGTTTTAAAGAAGTTTTAAAAAAAT…
	C8_40519452	8	G/A	G	H. praecox	>HanXRQChr08:40519252-40519652	CATCTTTACATGGCTCGGCTCATGCAATGTCTCTGAAGTGTTAAGGTCAATACATGTTGGGCTACTATGTGTGCAGCATCATGCACATGATAGGCCAACTATGTTGTCAGTGGTTCTGATGCTTGTCAGTGAAGGCGTGTTGCCCCAACCTAAACAACCTGCGTTTTTTACGGGACAGAGCGATGGAGAAGTTCAGTCT[G/A]TGTCATCAGTTGACGAAGACATGATAACACACCTGTACGCTCGATAGCATGCACATGTTTATGTCAAAGTTATACTCTTCTTTTTGGTCAATTTATTATGTCATGAATCATCTTATTTTATGACTGGTAGTTACGTTGTTACTATATGTAAAAAATAACTTGTTTAATTAGAATCAAGGCCATAACAAAATAAAC…
	C8_70489438	8	C/A	C	H. praecox	>HanXRQChr08:70489238-70489638	TCGCTTCCGTCAATCATGTATCGTAGCTAACAGATGAGACAAGACTGGGTTATAAATTGTAGTAATCATGAATGTTCAAGTCCAATCCGCACGGATATTCACTTTACAGGTCCACACGGATGGACACAGTAAATCTGCGTGAACTAGATGCGCCAGATTAGGGTTTGCTTGATTCGCAGGTTCATCCGCGCTAGTTGGT[C/A]TGCAGATAGGTTGATCCGTGTGTGCGCAAATCCGTGTTTAGGTTATGTGCGGATGGACTTACCCAATATATATGTGTCATGTGTCTTGTTCATTGGTATGCTTGTGGACTTGAGTAGCGAAGCTCTGTCCAAGTGATTTCGTGGTTTTGTATTATTAAACAATCAAAAGAAATCATCTTAAATTTACTTGTTCTT…
Qbsr-9.4	C9_184989573	9	A/T	T	H. praecox	>HanXRQChr09:184989373-184989773	ATCTAATGGCTCTTTCTACTTACATTCCCTATCATCATCTCCTCTTTCTCTTTCTCATTTTCCTCCATGCCCAGCCCTGTCCTGCCGCAGGTGGATCTTGGTCCGTCCTCCTGCCAAGCATAGGCATCTCTGCCATGCACATGCAACTACTTCCCAACGATCGTGTGGTCATGTATGACCGCACTGACTTTGGAACATC[A/T]AATATCTCTCTTCCAGAAGGCAAATGCCGTCCCAACTCAACTGACTGCTCTGCGCATTCTGTTGAGTACGATGTTGCATCGAATTCCGTCCGCCCACTCATGGTGCTCACAAACGTGTGGTGTTCCTCAGGAACTTTAATGCGAGATGGAAGCTTGGTCCAAACCGGTGGTTTTGATGATGGTTATTGTTTTGGT…
	C9_184989613	9	A/G	G	H. praecox	>HanXRQChr09:184989413-184989813	CCTCTTTCTCTTTCTCATTTTCCTCCATGCCCAGCCCTGTCCTGCCGCAGGTGGATCTTGGTCCGTCCTCCTGCCAAGCATAGGCATCTCTGCCATGCACATGCAACTACTTCCCAACGATCGTGTGGTCATGTATGACCGCACTGACTTTGGAACATCAAATATCTCTCTTCCAGAAGGCAAATGCCGTCCCAACTCA[A/G]CTGACTGCTCTGCGCATTCTGTTGAGTACGATGTTGCATCGAATTCCGTCCGCCCACTCATGGTGCTCACAAACGTGTGGTGTTCCTCAGGAACTTTAATGCGAGATGGAAGCTTGGTCCAAACCGGTGGTTTTGATGATGGTTATTGTTTTGGTCAAAAATCACACAAGGATAATGTAACCAAACTTTATGAAA…
Qbsr-12.1	C12_20888727	12	C/T	C	H. praecox	>HanXRQChr12:20888527-20888927	TCAGTATGGCGATCCATCCTCATACGCTCCTCCTCCTGTACGCACATAGCGACCAGCTCACTCATCGTCCATTTTTCCTTCTGAGTGTTGTAGTTGATCTTGAATGCTTCAAAAGACGAAGGAAGCGAAGTAATGATGAAATGAACAAGGAAACCATCACTGATTTCCATTTCCAGCCCCTTCAGCTTATTGGCCATGT[C/T]ATTCATCATCATGATGTGCTCGCGAATGCCGCTCCTCCCATCATACTTAGTTGTCACCAGCTTAAGAATAAGAGTACTAGCGTGCGCCTTAGACGTCCCTTTGAACTGAGCCTCCACATGTTCTAAGTAGGTTTTAGCATCTTCAGAATCAGGAATAGCTCCCCTGATTGCATTGCTTATGGATTGCTTCATAAA…
	C12_19391236	12	A/G	A	H. praecox	>HanXRQChr12:19391036-19391436	ATCTAACGGATCTCGATGACGTCCTGGACATTAAAGATGTAGTTAAATACATTAGGCGTATGTAAACGAGGTTGGTGGTTCAAAACTTACCATAAAGATGAGAATCCAATGACCCGTTGCATATATATTCATAAACAAGCAACCTCCGCCCATCCTCGATACAAAATCCAATCAACATAACCACATTCCGATGCTGAGC[A/G]CAGCTCAGCACTTCGACTTCTGAACAAAACTCTTGATCCCCTTGAGAACTTGCTAGTTTGTGTTGCTTAACGGCAACCGCCTGACCATCCGGAAGTAACCCTCGATGTACTGAACCAAATCCTCCTTCGGCCAAGAAATTAGCTTGCGAGAATCCTCCGGTCGCAAGCTCCAGCTCAGCGTAAGTAAACCACCTT…
Qbsr-12.2	C12_64602921	12	G/T	T	HA 89	>HanXRQChr12:64602721-64603121	ATATACCCATTGGTCTAGTGGGGTCCATGATGATAGTCATAACTATTTATTCACTTTTATCAACTGTTTTATGCCTGATGCAGCCATACAACCAGATTGACCAAGATGCAGCGTTCTCAATAGCGTTCCAAGCCACGGGTATGAGTTGGGCCAAGTATATAGTAGCGTTAGGGGCGTTACAGGGAATGACAACGGTTCT[G/T]CTGGCTAATATTATCGGTCAAGCTCGGTATTTCACTCACATTTCTCGAACCCACCTGGCTCCACCGATTCTAGCCGTAATCCACAAGAAACGCGGAACACCAATTAATGCCACCATCATCATGACATTAGCAAACTGCCTAGTCGCGTTCTTCACGAATCTCGACATCCTGGCCAACCTTCTTTCAATCGCCACA…
	C12_67215274	12	A/G	A	HA 89	>HanXRQChr12:67215074-67215474	CGCCTACAAAGGGTACCATCAGATACAAATGGCACTCGAAGATGAGGACAAGACAGCCTTTGTCACCAATGAAGGAATTTACTGTTTCACAAAGATGCCCTTCGGCCAGAAAAACGCCGGTGCTACGTACCAACGATTAATAAACAAAGCTTTCAAGGATCAGATCGAGCGAAATTTGGAAGTGTACGTTGATGATATC[A/G]TGATCAAAAGTCACGAAGAAGAGGCCATGTTGAAAGATATACTTGAAACATTTACCCGGCTCCGAAGCATCAATATGAAATTGAACCCTAAAAATGTACGTTCGGGGTAGAGGAAGGGAAGTTTTTAGGCGTCATGGTTGGATCGCGAGGCTTACGAGCCAACCCCGACAAAATAGATGTTGTCCTTACCATGAA…
	C12_67215213	12	A/G	A	HA 89	>HanXRQChr12:67215013-67215413	TACTAGAAATCGACGAAAAGATCAACTCCGTCGCCACATTAAGGCTGAAATGCTTTTTAAACGCCTACAAAGGGTACCATCAGATACAAATGGCACTCGAAGATGAGGACAAGACAGCCTTTGTCACCAATGAAGGAATTTACTGTTTCACAAAGATGCCCTTCGGCCAGAAAAACGCCGGTGCTACGTACCAACGATT[A/G]ATAAACAAAGCTTTCAAGGATCAGATCGAGCGAAATTTGGAAGTGTACGTTGATGATATCATGATCAAAAGTCACGAAGAAGAGGCCATGTTGAAAGATATACTTGAAACATTTACCCGGCTCCGAAGCATCAATATGAAATTGAACCCTAAAAATGTACGTTCGGGGTAGAGGAAGGGAAGTTTTTAGGCGTCA…
Qbsr-12.3	C12_66428651	12	A/G	G	H. praecox	>HanXRQChr12:66428451-66428851	ACAGTACAAGAATGTGTTCTCCATTTATTCAAACCAACGATATAGGGCAGTAGCACCCCCGGTGCCCTCATACTTGGGAGGATCACATGATTTGAAATGCTTATAGGAGCATTTGGATGGATTCAGATCAGTAGGGGTTGCTTGAGGAGTAGGCCATTGTAGGGCTTGTTGGACTTGGACTACGATGTTTGGGATGACA[A/G]CAGCCATTTCCTTGCCTATTTGGGCAGCCATGCGGTGACAAGAGTTTCCAACACGCTTTCTAGACAGGTGACATTTAGTAGACATCTACGTGAATCAACTCAAACAAAGTCATGAGTTTTTGGATGAAATTGATAAATAAAATGGAGAAATTAAAACTTAAGATATAAAAAATATTTTTGGGTGTGTCATACATA…
	C12_65272786	12	T/C	C	H. praecox	>HanXRQChr12:65272586-65272986	TCTCTTTCTTCATTAATTGCAGTTTGTCTGCATTAGTTGACCACACCCCCGTGTCCGCTGGGCACGGCCACGTGTGTAGAAGCGTATCTGTACTAACAAGATTTGCTTGGATTCTGTGAATCTTAGCGTTGACCACGGCCGTGTGGAGCTGGGCACGCCCCCGTGTCGGGGTATAGAAGCTTCTACTCTTTTATCCTTT[T/C]TGCAGACACTTGGGCACGCCCCCATGTCCGCTGGGCACGGGGCTTGTTCAGCCTTCTGAAGTCTTGTTTTTGTTTGGGAAGATGCTGTCGAGGGGTCGGGCATGCCACGTTTATGCCTTTTCTTGTATTTATGTTAGATTTTGTTGTGGTTTTGCTTCTTTTGTTCATTTGAGCTCTTTTAACCCTGAAAATACA…
	C12_66487082	12	C/A	A	H. praecox	>HanXRQChr12:66486882-66487282	GTGAGATGCACTCATACAGGGTTAATGCTACACAACAAGAGATGGTCATGCATTTTGTTGATGCTTTACCACCTAAGTGGAGTCAATTCATTGAGTTGCTAAAGCATACCGGTGTTTTAGATGTGCTTAGCATTTATGAATTCGTTCAAAAGCTTGGGAACAAGGATGAAGAAGAAATTCGAAAGGCAAAACGAATTGC[C/A]GTTCCACAAAACCCTGAGATATACTTTGGAGGTATTAACACCACTGTTAGTACCAGTCAGCAACCGAAGCTTCAAACCACGTTTATGTCAAATACAAACCCTTATGGACAAGCATTTGATCCAAAAGCCTATCTACCACCACCCAAGCCAGTTCAATCAGTTGGTTCTCTTACAAACCCTTATGGTGAACCATTT…
Qbsr-13.1	C13_128129098	13	A/C	C	H. praecox	>HanXRQChr13:128128898-128129298	GTATCCGTACAATTAATTAATCTTAATTACATGCTTAATGACTGTGCTTGATTACAACTGATGACGTAAACTACTTTCTGATTTCTGTAACCCACATACATATGCATCACATTTCATACTGTCACTCCACTCATTACATACAAACTTCAGTGACATACTTGATGCATAAAGCACAGTTAGCGGATAACTCAGAAATATA[A/C]TGACAGTTCCAGTACATAGACAGACAGTGTTTTGAGACCCAGTATGGGCTAGGGACAAAGTACTACACTAGTATGGGTGTAGGGAAGTGAGGACCATAAGACTGTGTCACTAGGTGATAGATTGAGTGCCAGAAAGTGCCTAAAACTCATTTTAAGTACAGAATTCTGCAGAGAATTGACTAAATGGTCCTGAAT…
	C13_135991207	13	T/A	A	H. praecox	>HanXRQChr13:135991007-135991407	GCATGTATTAATGGATGAATATCACCTAGATAATCATCCGTGGCTTTGTGAGATGTTTGCTATACGACATGAATGGGTCCCGTGTTATTTCAGAGAGATACCGATGTGTTGTTTGATGAAGACTACATCAAGATGCGAGAGCTCAAACGCGCCTTTTAAAGTCAACTCGTCAGAAACTAACACATTAGTTCAATTTCGA[T/A]TGTGTTTTGAAACCAGTATTGATGCTCAACGGCACACACAACGAGATCTCGAATTTAAAAGTGATATGTCGACCCCTTGTTTATCTACCGGTCTTCGCATAGAGGCACACGCGTCCGAAACATACACATGGTCCATGTTTCTTGAAGTTCGAAAAGAAATATACATGGGCATGTTCCATTGCATGCCAATTGAAC…
Qbsr-13.2	C13_171683116	13	G/A	A	H. praecox	>HanXRQChr13:171682916-171683316	GATGGTATTCTCTACTGCATGGAACGGATATGGATTCCGTTTTTTGGTAACCTTAGGGGTCTTGTGATGGACGAAGCACACAAGTCCTGATACTCTGTTCATCCAGGTTCAAATAAGATGTATCAGGACCTCAAGGTTTTGTATTGGTGGCCGAAGATGAAAGCTGACATCGCGATGTACGTGAGTGAGTGTTTGACTT[G/A]CACGAAAGTCAAAGTGGAGTATAAAAACCCTTAGGTCTGTTGCAACAACCAAAAATACCCATGTGGAAATGGGAGCATATTGCTATGGATTTCGTCACTGGTTTGCCAAGAACTCAAAACGGGAACGATACCATTTGGGTGATCGTCGATCGTCTCACGAAATCTGCACACTTCCTAGCAATCAAGGAAATGGAT…
	C13_164101797	13	G/A	A	H. praecox	>HanXRQChr13:164101597-164101997	TCGTCCTCGACGAGCCAGACAAGACTGTCGTGCTGGAGTGGAGCCACGGCGATGCACTGCCACCTAGAAAGGCGTCAATCATCGCACGTGTCAACGGTAAGACTCATGTTCTCACCGTTGACATTACCACTGGAGTGGTAACTCCAGTGGACGTAGGGGAACACTCTGGTTACCCCACCATGACTATTGAGGACATGAC[G/A]TCCTCGACATGGGCCCCGCTTGGGAACGCGGAGTTCAACCGTACGATCATGGCACGTGGCATTGATCTAAAGGATCTAGCTTGTCTCCCTATTTCACTAGGGTGGTTCGGAAAAAAAGAGGAGAATCGACGGTTGATTAAGGTACAATGTTATTCAATGGACGGTACAGCTAATTTTTACATGCGACCGATCGAA…
Qbsr-13.3	C13_95122315	13	A/C	C	H. praecox	>HanXRQChr13:95122115-95122515	AATTGAGAAATTCAATTTTCATCAGAATTAAAGATGAGGGGCCTTTCTGATCAAATTGAAAACTTCAATTTCTCCACCAGAAATAAAAGCACGAACGTGCTTCTTCTTCCCCAATTCCACTAGAACAATTCTTTCTTCCTTCACAGAACAAGAAAAAAAAACCTTCTTCTTCCTGCGATCTCCCAAGAGAACGAGCAGG[A/C]GACAGGTTCGTCGGAACCCTGAACAGTCGCGACGGCGACGGTGGTTTTGGCGGAGGCGGCTTCAGAATCACGGCGGTGATTCACCTGAGCGGCGACGGTTCTGGCAGTGGCGGCTGGTGTGTTGTTTCCGGTCTTCAATCGGAAACCCTAGCTTCGCGATGAAGAGAGCGGTAGCGGCGACGGCGGCTTGACGAG…
	C13_60411231	13	G/A	G	H. praecox	>HanXRQChr13:60411031-60411431	ATACATTGCAATGTAAATGAAAGATTTATTTATAAACAACGATATCAACTGTTCCTTGGATCTTGACAACAAAAGAAACTTAATACATAAGACATGATTATTTCTAAACGATGTTGTCTTCTAGTCAGTCGGGTGATCATCCTTGTGCTGGATTTGCATTAGCAAGCTTTGGGCAATTTCTTCGGAAATGACCCATCTC[G/A]CCACAGTTGAAACAAGAACCTGGTAGGAAACGACCTTGAGCGGGATTGTTGCCAGCTTGGTTTGGTGCAGCTGCAGCTGGGCAGACTCTTGCTGTGTGGCCTATGAGTCCACAAGTTTGGCATTTGCGGCACTGTACATTGGCGTGATGATGGAGGCTACATTGGTTGCACAAAGGTGCAGTTCCACTGTATGGT…
Qbsr-14.2	C14_151961331	14	T/A	A	H. praecox	>HanXRQChr14:151961131-151961531	ACTCGGGTTACTCTCGGAGTACTCCGTTTGTCTAGTGGGTGCCCCGAGAGTGCTTGGGATTGATTCTGTTGGCCGTTAAAAAAAAAAAAAAAAAAAAAAAAAAAAAGAGGGATGAAATGACAAAACGGCTAACACATATTCATTTGTGTGCATATACATGATTTATTGTTTGGTTGCTTTTTACTAGCCTTTTAACATC[T/A]AGAAAAGAACATCAAGAAACCAAAAATGAACACGGCCCGCGCCATGGGTCTGACTAGACGGGTCATGGGTTTGACCCATGAGTTGGTTATTCTTGATTGGGATGGTTGAATGGATGATGTGTTTGCATACAAGTGAATGTAAGTGCTTAAAGCAACAGTTTGTGCTTTGGCAAAAGCTGTCATTGCTTAAAGTAA…
	C14_151961362	14	C/T	T	H. praecox	>HanXRQChr14:151961162-151961562	CTAGTGGGTGCCCCGAGAGTGCTTGGGATTGATTCTGTTGGCCGTTAAAAAAAAAAAAAAAAAAAAAAAAAAAAAGAGGGATGAAATGACAAAACGGCTAACACATATTCATTTGTGTGCATATACATGATTTATTGTTTGGTTGCTTTTTACTAGCCTTTTAACATCTAGAAAAGAACATCAAGAAACCAAAAATGAA[C/T]ACGGCCCGCGCCATGGGTCTGACTAGACGGGTCATGGGTTTGACCCATGAGTTGGTTATTCTTGATTGGGATGGTTGAATGGATGATGTGTTTGCATACAAGTGAATGTAAGTGCTTAAAGCAACAGTTTGTGCTTTGGCAAAAGCTGTCATTGCTTAAAGTAACATTAGCCACTTTAAAGATTGGAATCACATT…
Qbsr-14.3	C14_48769986	14	T/A	A	H. praecox	>HanXRQChr14:48769786-48770186	TAGGTGCATTTTATTTTACTAGAAAAATGTATTAGGATATATTTTGTAAAAGAAGATGCACACAAAAATGAGCTTTTGGTTTGGACCATAATATTCGGTCCAAAGAACTTCATCGTTCTCAACGGGATTTTAACCCGATAACCAAAACTCATTTTTTTTGGGAGTCCAAAGGAGTTTGGAGCTGAATATAAAAGACTTT[T/A]GGAAGCCCAAAGAAGGTGGAGAAATCACAACACAAGAAGGAGACTTGAAGCATTTGGATGCGGGATCAAGTGGGTGTTCAACGACACATCGCTTGTGTCATTTTTCACCCCTTAGGAAGGACCTTTTGGCACACTTGTTTCGGCTAACAAGTGTCGTCAAAATAGTTGGCTATGGTTATGCACCTATTATTATGA…
	C14_80841397	14	C/T	T	H. praecox	>HanXRQChr14:80841197-80841597	CGGTTTTTGTTGGAGATTGGTTTAACAAGGGTCATAAGGCATTGAAGACCCTCCTTGATGGCGGGAAGTCTATCGGTCATCCTGATGGAATCCACATCAATGGCAAGTCGGCTCAGGTTGGTGCACCGGCTGAACCGTCATGGACCTTTGAGGCCGGAAAGACATACAGGTTTAGGGTTTGTAACGTCGGGATGAGGAC[C/T]TCGGTTAATTTCAGGTTCCAGAACCATGACATGAGGTTGGTCGAGGTCGAAGGATCTCACCTTATGCAAAACGATTACATGGCAATGGACCTTCATGTCGGCCAATGTATGTCAGTTTTGGTAACTGCTGATCAACCACCGAAGGATTATTACTTAGTTGTGTCGAGTCGGTTCACCAAGCAGGTACAATCCACT…
Qbsr-14.4	C14_130512048	14	T/C	C	H. praecox	>HanXRQChr14:130511848-130512248	CTGCAGATCTTGAATACTCCTCCCAAGGAATGTCTGTTATATCCCTGTCTTGGCTGTCCACATAACCCTGGTGCCATTCCAATGCTGCCCCTTCTAGGTTAATCACAGCGTAATACACTTTGGCGTTCTCTGGTGTTCTATCTACAGCAAAAAAATGATTGCATTTGATGACCCATCCTTCTACTTCGGTGCCGTTGAA[T/C]TTTGGAAAGTCCAACCTCCCCGTACGTACCACCCGTTGATCATGGTAATGACTACCATGCCTGTCATCACTAAATTTCTCATTGAGCTCTGTCATTTGCGAGACCAACTTCGTCATGCTTAATTGAAGCATCTGAATTGCCTCTGAATTTTGCTCCAACACGAGTTGCTGGGTTTCAATCATAATCTTGTTATCT…
	C14_29518699	14	G/T	T	H. praecox	>HanXRQChr14:29518499-29518899	GCTTGTTAAAAAGCTGAATTTTGATGAAATATGCTGAATTCAGCACTTTTAGTGGGTTTTAGGCATTTCCGGCTCTACTATCACCTAGTGACGCAGTTTTATGGTCCTTACTTCCCAACACACCATACTAGTGTAGTACCTTGTCTCTGGCCCTTACGGGGTCTCAAAACACCGTCTGTCTGTGTACTGAACATCGTCA[G/T]CATTTTTCTGAGTTATCCGCTAACTGTGCTAACCGTGCTTTGTGCATCATGTATGTCAATAAAGTTTGCATGTGATAATGAGATGACATTATGTAATATGTGATGCACATGTATGTATGATGTAGTAATCAGAAAGCAGTTAATTGTTATTCAGCACAGTCATTAAGCACTAATCACAATTAATTAATTGTACAG…
Qbsr-14.5	C14_174055942	14	T/C	T	HA 89	>HanXRQChr14:174055742-174056142	AACATTCTCACCCGGAATAGACGGGGCATCCTCAAACACAACATCGGACGTGTCGTCACTCTTGATAAAGTCCAAAGCAGACATAACTGGTAAAAACAAACAAAAGAAAATAAGTCATAAGCAAAGTAAAATAAGAAAAGGCATAAGGGGGAAAATGCATACCAATGCCATTTCTCATTAACACCGGATCCCGATCGGC[T/C]TTTCCCCAAATATTACTAACCCCTAAAAGCACTAACAAATGTTCGGGAAAGGGACGAACCCTCGAAGGGCACCCCCGAATGGCTGAAAGAAAAGCATCGTTCAACTCAGATTCAGAAGGCTCCGGATCATTAAGAACAGCATCCGGATGCCTCCACACCATTTTGAAAGGAACGATAGATTCAGAAACCCAGAAA…
	C14_141645099	14	C/G	G	HA 89	>HanXRQChr14:141644899-141645299	TCGTTATGAGGGGTGGAAAACGGCCAAAAGGCCATTTTTGGCCTTTTGTCAGAAGGGGCCAGAAAGGGCCAACCATGCGTTTTTTGGGTCCGTTATCTCACCGGTGTGTCCAACTTCGCCATCACCGGGTTTCTTCGTGTCGTATGCTAGGGTGAATAAGGACTTGGGGCATTCGCGTTGTCTCGCCAGAGGTCGTATC[C/G]TCTCGTTATGAGGGGTGGAAAACGGCCAAAAGGCCATTTTTGGCCTTTTGTCAGAAGGGGCCAGAAAGGGCCAACCATGCGTTTTTTGGGTCCGTTATCTCACCGGTGTGTCCAACTTCGCCATCACCGGGTTTCTTCGTGTCGTATGCTAGGGTGAACAAGGACTTGGGGCATTCGCGTTGTCTCGCCAGAGGT…
